# Supplementary material for: Revision of the Neotropical caddisfly genus Itauara Müller, 1888 (Trichoptera, Glossosomatidae)
Source: Zookeys. 2011 Jun 30;(114):41–100. doi: 10.3897/zookeys.114.1405 (PMC3130345; doi:10.3897/zookeys.114.1405)
Supplement: XML Treatment for Itauara amazonica [file zookeys.114.1405-treatment3.xml]

<!DOCTYPE tp:taxon-treatment
  PUBLIC "-//TaxonX//DTD Taxonomic Treatment Publishing DTD v0 20100105//EN" "tax-treatment-NSO.dtd">
<tp:taxon-treatment xmlns:tp="http://www.plazi.org/taxpub"><tp:treatment-meta><mixed-citation publication-type="journal"><person-group><name><surname>Robertson</surname><given-names>Desiree R.</given-names></name><name><surname>Holzenthal</surname><given-names>Ralph W.</given-names></name></person-group><article-title>Revision of the Neotropical caddisfly genus <italic>Itauara</italic> Müller, 1888 (Trichoptera, Glossosomatidae)</article-title><source>Zookeys</source><day>30</day><month>6</month><year>2011</year><volume>2011</volume><issue>114</issue><fpage>41</fpage><lpage>100</lpage><pub-id pub-id-type="doi">10.3897/zookeys.114.1405</pub-id></mixed-citation></tp:treatment-meta><tp:nomenclature><tp:taxon-name>
                        <tp:taxon-name-part taxon-name-part-type="genus">Itauara</tp:taxon-name-part>
                        <tp:taxon-name-part taxon-name-part-type="species">amazonica</tp:taxon-name-part>
                    <object-id xmlns:xlink="http://www.w3.org/1999/xlink" xlink:type="simple">http://species-id.net/wiki/Itauara_amazonica</object-id>
                    </tp:taxon-name><tp:taxon-authority>(Flint, 1971)</tp:taxon-authority><xref ref-type="fig" rid="F5">Fig. 5A–D</xref><tp:nomenclature-citation-list><tp:nomenclature-citation><tp:taxon-name>amazonica</tp:taxon-name><comment> (Flint), 1971:13 [Type locality: Brazil [Edo. Amazonas], Rio Marauiá, Endstation langer Cachoeira, Fluß tritt hier aus dem Gebirge mit starkem Gefálle; NMNH; in <italic><tp:taxon-name>Antoptila</tp:taxon-name></italic>]. –Flint, Holzenthal, and Harris, 1999:74 [to <italic><tp:taxon-name>Itauara</tp:taxon-name></italic>].<!--PageBreak--></comment></tp:nomenclature-citation></tp:nomenclature-citation-list></tp:nomenclature><tp:treatment-sec sec-type="Description"><title>Description.</title><p> This species is distinct in having a very elongate inferior appendage process, a rather simple tergum X, and sharply bent apical spines in the endophallus. <italic><tp:taxon-name>Itauara amazonica</tp:taxon-name></italic> is most similar to 3 species from Guyana, <italic><tp:taxon-name>Itaura bidentata</tp:taxon-name></italic> sp. n., <italic><tp:taxon-name>Itaura spiralis</tp:taxon-name></italic> sp. n., and <italic><tp:taxon-name>Itaura unidentata</tp:taxon-name></italic> sp. n. These species, including <italic><tp:taxon-name>Itaura amazonica</tp:taxon-name></italic>, all have a dorsomesal spine arising from the phallicata. However, in <italic><tp:taxon-name>Itaura amazonica</tp:taxon-name></italic>, this spine appears as a short, posterior extension of the phallicata, whereas in the other species, the spine arises basally, as a separate spine. <italic><tp:taxon-name>Itaura amazonica</tp:taxon-name></italic> can further be distinguished from these species based on differences in the shape of tergum X and parameres.</p><p>Adult. Body, wings, and appendages pale or tawny brown in alcohol. Forewing relatively narrow, with margins nearly parallel, apex subacute. Forewing venation incomplete, with apical forks I, II, and III present; Sc and R1 distinct along their entire lengths; fork I sessile; fork II petiolate, stem shorter than fork; fork III petiolate, stem longer than fork; Cu1 complete, reaching wing margin; Cu1 and Cu2 intersecting near anastomosis; row of erect setae present along Cu2; A3 absent; crossveins forming a relatively linear transverse cord; discoidal cell longer than Rs vein. Hind wing narrow and slightly scalloped past anastomosis; apical fork III present; Sc and R1 fused basally; A2 absent. Tibial spurs 1,4,4, foretibial spur extremely reduced and hairlike. Sixth sternal process short and digitate, apex attenuate and pointed, associated with weak oblique apodeme posteriorly.</p><p>Male genitalia. Preanal appendages absent. Segment IX relatively broad; anterior margin rounded; posterolateral margin membranous or very lightly sclerotized; sternum IX without modification. Tergum X completely fused to tergum IX, divided or bifid apicomesally, each half terminating in pointed process directed posteriorly; dorsolateral margin without processes; ventrolateral margin without processes. Inferior appendages present as single, elongate setose process produced mesally, broadest at base and fused to phallobase ventrobasally. Parameres present, paired, inserted in membranous lobe, arising laterally from endotheca, sclerotized and rod-like, slender and elongate, upturned, directed dorsally, apex pointed. Phallobase reduced, lightly sclerotized. Phallicata forming a long sclerotized dorsal sheath extending from phallobase, bent sharply upward at middle, divided apicomesally, terminating in 2 pointed processes. Endophallus membranous, enlarged and convoluted when invaginated, receding anterior to apex of phallicata, ventrally bearing a pair of broad, tooth-like downturned processes, apically with pair of sharply bent sclerotized spines, pointing anteriorly.</p><fig id="F5" position="float" orientation="portrait"><label>Figure 5.</label><caption><p><italic><tp:taxon-name>Itauara amazonica</tp:taxon-name></italic> (Flint, 1971) (UMSP000027156). (<bold>A</bold>) Process of sternum VI. Male genitalia: (<bold>B</bold>) lateral; (<bold>C</bold>) dorsal; (<bold>D</bold>) ventral. Abbreviations: ap. sp. = apical spine; dm. sp. = dorsomesal spine; enph. = endophallus; enph. pr. = endophallic process; inf. ap. = inferior appendage process; phb = phallobase; phc. = phallicata; pmr . = paramere; t. X = tergum X.</p></caption><graphic xmlns:xlink="http://www.w3.org/1999/xlink" xlink:href="ZooKeys-114-041-g005.jpg" position="float" orientation="portrait" xlink:type="simple"/></fig></tp:treatment-sec><tp:treatment-sec sec-type="Material examined"><title>Material examined.</title><p><bold>Holotype male:</bold> <bold>BRAZIL: Amazonas:</bold> Rio Marauia, Endstation langer Cachoeira, Fluß tritt hier aus dem Gebirge mit starkem Gefälle, <named-content xmlns:xlink="http://www.w3.org/1999/xlink" content-type="dwc:verbatimCoordinates" xlink:type="simple">00°23'00"N, 065°13'00"W</named-content>, 28.i.1963 (E.J. Fittkau) (UMSP000027159) (NMNH).</p><p><bold>Paratypes: BRAZIL: Amazonas:</bold> same data as holotype — 3 males, 2 females (NMNH).</p></tp:treatment-sec></tp:taxon-treatment>
