# Supplementary material for: Revision of the Neotropical caddisfly genus Itauara Müller, 1888 (Trichoptera, Glossosomatidae)
Source: Zookeys. 2011 Jun 30;(114):41–100. doi: 10.3897/zookeys.114.1405 (PMC3130345; doi:10.3897/zookeys.114.1405)
Supplement: XML Treatment for Itauara bidentata [file zookeys.114.1405-treatment4.xml]

<!DOCTYPE tp:taxon-treatment
  PUBLIC "-//TaxonX//DTD Taxonomic Treatment Publishing DTD v0 20100105//EN" "tax-treatment-NSO.dtd">
<tp:taxon-treatment xmlns:tp="http://www.plazi.org/taxpub"><tp:treatment-meta><mixed-citation publication-type="journal"><person-group><name><surname>Robertson</surname><given-names>Desiree R.</given-names></name><name><surname>Holzenthal</surname><given-names>Ralph W.</given-names></name></person-group><article-title>Revision of the Neotropical caddisfly genus <italic>Itauara</italic> Müller, 1888 (Trichoptera, Glossosomatidae)</article-title><source>Zookeys</source><day>30</day><month>6</month><year>2011</year><volume>2011</volume><issue>114</issue><fpage>41</fpage><lpage>100</lpage><pub-id pub-id-type="doi">10.3897/zookeys.114.1405</pub-id></mixed-citation></tp:treatment-meta><tp:nomenclature><tp:taxon-name>
                        <tp:taxon-name-part taxon-name-part-type="genus">Itauara</tp:taxon-name-part>
                        <tp:taxon-name-part taxon-name-part-type="species">bidentata</tp:taxon-name-part>
                    <object-id xmlns:xlink="http://www.w3.org/1999/xlink" xlink:type="simple">urn:lsid:zoobank.org:act:76A03637-7788-4644-975B-4AC7F58E37EA</object-id>
										<object-id xmlns:xlink="http://www.w3.org/1999/xlink" xlink:type="simple">http://species-id.net/wiki/Itauara_bidentata</object-id>
                    </tp:taxon-name><tp:taxon-authority>Robertson &amp; Holzenthal</tp:taxon-authority><tp:taxon-status xmlns:xlink="http://www.w3.org/1999/xlink" xlink:type="simple">sp. n.</tp:taxon-status><xref ref-type="fig" rid="F6">Fig. 6A–C</xref></tp:nomenclature><tp:treatment-sec sec-type="Description"><title>Description.</title><p> <italic><tp:taxon-name>Itauara bidentata</tp:taxon-name></italic> can be diagnosed by its large, bifid paramere process, and spade-like shaped inferior appendage. It is most similar to <italic><tp:taxon-name>Itaura unidentata</tp:taxon-name></italic> sp. n., which has a similarly shaped tergum X, dorsomesal spine, and apical sclerites. The 2 species can be separated by their paramere processes; in <italic><tp:taxon-name>Itaura unidentata</tp:taxon-name></italic> the paramere consists of a single large tooth-like spine, whereas in <italic><tp:taxon-name>Itaura bidentata</tp:taxon-name></italic>, the paramere process is bifid. <italic><tp:taxon-name>Itauara spiralis</tp:taxon-name></italic> sp. n., has a similarly shaped tergum X, but is easily distinguished from <italic><tp:taxon-name>Itaura bidentata</tp:taxon-name></italic> by differences in the shape of the inferior appendage process, parameres, and phallicata.<!--PageBreak--><!--PageBreak--></p><p>Adult. Body, wings, and appendages pale or tawny brown in alcohol. Forewing relatively narrow, with margins nearly parallel, apex subacute. Forewing venation incomplete, with apical forks I, II, and III present; fork I sessile; fork II petiolate, stem about the same length as fork; fork III petiolate, stem longer than fork; Cu1 complete, reaching wing margin; Cu1 and Cu2 intersecting near anastomosis; row of erect setae present along Cu2; A3 absent; crossveins forming a relatively linear transverse cord; discoidal cell longer than Rs vein. Hind wing narrow and slightly scalloped past anastomosis; apical fork II present; Sc and R1 fused basally; A2 absent. Tibial spurs 1,4,4, foretibial spur extremely reduced and hairlike. Sixth sternal process short and digitate, apex attenuate and pointed, associated with strong oblique apodeme posteriorly.</p><p>Male genitalia. Preanal appendages absent. Segment IX ventrally narrow, broad medially; anterior margin rounded; posterolateral margin membranous or very lightly sclerotized; sternum IX without modification. Tergum X incompletely fused to tergum IX with membrane or lightly sclerotized region ventrolaterally; dorsomesal margin straight, without processes; dorsolateral margin with paired elongate, down-turned, finger-like process; ventrolateral margin with paired, broad flange-like setose process consisting of several small irregular lobes. Inferior appendages present as single, broad, irregular setose process, broadest basally, fused to phallobase ventrobasally, bearing a single pair of small digitate lobes ventrolaterally, each bearing a seta. Parameres present, paired, arising laterally from endotheca, strongly sclerotized, large bifid tooth-like process, curving ventrally and outward, apices pointed. Phallobase reduced, lightly sclerotized dorsally, laterally membranous, with 2 irregular and elongate sclerites arising basolaterally. Phallicata forming a short slerotized dorsal sheath with an elongate dorsomesal spine arising posteriorly to phallobase. Endophallus membranous, enlarged and convoluted when invaginated, apically bearing 3 small sclerotized spines.</p><fig id="F6" position="float" orientation="portrait"><label>Figure 6.</label><caption><p><italic><tp:taxon-name>Itauara bidentata</tp:taxon-name></italic> sp. n. (UMSP000210958). Male genitalia (<bold>A</bold>) lateral; (<bold>B</bold>) dorsal; (<bold>C</bold>) ventral. Abbreviations: ap. sp. = apical spine; dl. pr. = dorsolateral process; dm. sp. = dorsomesal spine; enph. = endophallus; inf. ap. = inferior appendage process; phb. = phallobase; phc. = phallicata; pmr . = paramere; t. X = tergum X; vl. pr. = ventrolateral process.</p></caption><graphic xmlns:xlink="http://www.w3.org/1999/xlink" xlink:href="ZooKeys-114-041-g006.jpg" position="float" orientation="portrait" xlink:type="simple"/></fig></tp:treatment-sec><tp:treatment-sec sec-type="Material examined"><title>Material examined.</title><p><bold>Holotype male: GUYANA: KUMU:</bold> 25 km. SE Lethem, <named-content xmlns:xlink="http://www.w3.org/1999/xlink" content-type="dwc:verbatimCoordinates" xlink:type="simple">03°15'54"N, 059°43'36"W</named-content>, 4–5.iv.1994 (O.S. Flint) (UMSP000127385) (NMNH)</p><p><bold>Paratypes: GUYANA: Kumu</bold>: same data as holotype — 1 male, 3 females.</p></tp:treatment-sec><tp:treatment-sec sec-type="Etymology"><title>Etymology.</title><p>The name <italic>bidentata</italic> comes from the bidentate form of the paramere process.</p></tp:treatment-sec></tp:taxon-treatment>
