# Supplementary material for: Revision of the Neotropical caddisfly genus Itauara Müller, 1888 (Trichoptera, Glossosomatidae)
Source: Zookeys. 2011 Jun 30;(114):41–100. doi: 10.3897/zookeys.114.1405 (PMC3130345; doi:10.3897/zookeys.114.1405)
Supplement: XML Treatment for Itauara charlotta [file zookeys.114.1405-treatment7.xml]

<!DOCTYPE tp:taxon-treatment
  PUBLIC "-//TaxonX//DTD Taxonomic Treatment Publishing DTD v0 20100105//EN" "tax-treatment-NSO.dtd">
<tp:taxon-treatment xmlns:tp="http://www.plazi.org/taxpub"><tp:treatment-meta><mixed-citation publication-type="journal"><person-group><name><surname>Robertson</surname><given-names>Desiree R.</given-names></name><name><surname>Holzenthal</surname><given-names>Ralph W.</given-names></name></person-group><article-title>Revision of the Neotropical caddisfly genus <italic>Itauara</italic> Müller, 1888 (Trichoptera, Glossosomatidae)</article-title><source>Zookeys</source><day>30</day><month>6</month><year>2011</year><volume>2011</volume><issue>114</issue><fpage>41</fpage><lpage>100</lpage><pub-id pub-id-type="doi">10.3897/zookeys.114.1405</pub-id></mixed-citation></tp:treatment-meta><tp:nomenclature><tp:taxon-name>
                        <tp:taxon-name-part taxon-name-part-type="genus">Itauara</tp:taxon-name-part>
                        <tp:taxon-name-part taxon-name-part-type="species">charlotta</tp:taxon-name-part>
                    <object-id xmlns:xlink="http://www.w3.org/1999/xlink" xlink:type="simple">urn:lsid:zoobank.org:act:EE8E2255-6A12-407B-9D1F-921D251401B7</object-id>
										<object-id xmlns:xlink="http://www.w3.org/1999/xlink" xlink:type="simple">http://species-id.net/wiki/Itauara_charlotta</object-id>
                    </tp:taxon-name><tp:taxon-authority>Robertson &amp; Holzenthal</tp:taxon-authority><tp:taxon-status xmlns:xlink="http://www.w3.org/1999/xlink" xlink:type="simple">sp. n.</tp:taxon-status><xref ref-type="fig" rid="F9">Fig. 9A–C</xref></tp:nomenclature><tp:treatment-sec sec-type="Description"><title>Description.</title><p> This species is only known from the male holotype. <italic><tp:taxon-name>Itauara charlotta</tp:taxon-name></italic> is diagnosed by the unique combination of several male genitalic characters. The dorsomesal margin of tergum X has several small, irregular, setose processes. <italic><tp:taxon-name>Itauara tusci</tp:taxon-name></italic> sp. n., has a similarly shaped dorsomesal margin, but differs in the shape of the parameres and phalli<!--PageBreak--><!--PageBreak-->cata. The parameres of <italic><tp:taxon-name>Itaura charlotta</tp:taxon-name></italic> are similar to those of <italic><tp:taxon-name>Itaura flinti</tp:taxon-name></italic> sp. n.; both arise ventrobasally from the phallobase, and are curved and downturned. <italic><tp:taxon-name>Itauara flinti</tp:taxon-name></italic> is easily separated from <italic><tp:taxon-name>Itaura charlotta</tp:taxon-name></italic> based on differences in the shape of tergum X and phallicata processes.</p><p>Adult. Body, wings, and appendages pale or tawny brown in alcohol. Wings with conspicuous white spot at the arculus and faint transverse line along anastomosis. Forewing slightly broader past anastomosis, but with margins nearly parallel, apex rounded. Forewing venation incomplete, with apical forks I, II, and III present; Sc and R1 distinct along their entire lengths; fork I sessile; fork II petiolate, stem shorter than fork; fork III petiolate, stem longer than fork; Cu1 complete, reaching wing margin; Cu1 and Cu2 intersecting near anastomosis; row of erect setae present along Cu2; A3 absent; crossveins forming a relatively linear transverse cord; discoidal cell longer than Rs vein. Hind wing margins nearly parallel, tapering only slightly past anastomosis; apical forks II, III, and V present; Sc and R1 fused basally; A2 absent. Tibial spurs 1,4,4, foretibial spur extremely reduced and hairlike. Sixth sternal process thumb-like, apex rounded, often associated with weak oblique apodeme posteriorly.</p><p>Male genitalia. Preanal and inferior appendages absent. Segment IX ventrally narrow, broad medially; anterior margin rounded; posterolateral margin membranous or very lightly sclerotized; sternum IX without modification. Tergum X incompletely fused to tergum IX with membrane or lightly sclerotized region ventrolaterally; dorsomesal margin slightly produced with several small irregular setose processes; dorsolateral margin with pair of large irregular, setose process and several smaller processes; ventrolateral margin without processes. Parameres present, paired, arising ventrobasally from fused endotheca and phallobase, sclerotized and rod-like, slender and elongate, slightly downturned, curved basally, straight medially and distally, directed posteriorly, apex pointed. Phallobase reduced, lightly sclerotized. Phallicata forming a long, lightly sclerotized dorsal sheath, slightly sinuous, medially with pair of slender lateral flanges projecting posteroventrally, apices pointed. Endophallus membranous, enlarged and convoluted when evaginated, with pointed apical sclerite.</p><fig id="F9" position="float" orientation="portrait"><label>Figure 9.</label><caption><p><italic><tp:taxon-name>Itauara charlotta</tp:taxon-name></italic>, sp. n. (UMSP000086390). Male genitalia: (<bold>A</bold>) lateral; (<bold>B</bold>) dorsal; (<bold>C</bold>) ventral. Abbreviations: ap. sp. = apical spine; dl. pr. = dorsolateral process; dm. pr. = dorsomesal process; enph. = endophallus; phb = phallobase; phc. = phallicata; phc. pr. = phallicata process; pmr . = paramere; t. X = tergum X.</p></caption><graphic xmlns:xlink="http://www.w3.org/1999/xlink" xlink:href="ZooKeys-114-041-g009.jpg" position="float" orientation="portrait" xlink:type="simple"/></fig></tp:treatment-sec><tp:treatment-sec sec-type="Material examined"><title>Material examined.</title><p> <bold>Holotype male: BRAZIL: Minas Gerais:</bold> Serra do Cipó, Cardeal Mota, Cachoeira Veu da Noiva, <named-content xmlns:xlink="http://www.w3.org/1999/xlink" content-type="dwc:verbatimCoordinates" xlink:type="simple">19°18'55"S, 043°36'16"W</named-content>, 800 m, 12.11.2001 (Holzenthal, Amar., Blahnik, Paprocki) (UMSP000086390) (MZUSP).</p></tp:treatment-sec><tp:treatment-sec sec-type="Etymology"><title>Etymology.</title><p>We are delighted to name this species for the senior author’s mother, Charlotte Ruth Robertson.</p></tp:treatment-sec></tp:taxon-treatment>
