# Supplementary material for: Revision of the Neotropical caddisfly genus Itauara Müller, 1888 (Trichoptera, Glossosomatidae)
Source: Zookeys. 2011 Jun 30;(114):41–100. doi: 10.3897/zookeys.114.1405 (PMC3130345; doi:10.3897/zookeys.114.1405)
Supplement: XML Treatment for Itauara emilia [file zookeys.114.1405-treatment8.xml]

<!DOCTYPE tp:taxon-treatment
  PUBLIC "-//TaxonX//DTD Taxonomic Treatment Publishing DTD v0 20100105//EN" "tax-treatment-NSO.dtd">
<tp:taxon-treatment xmlns:tp="http://www.plazi.org/taxpub"><tp:treatment-meta><mixed-citation publication-type="journal"><person-group><name><surname>Robertson</surname><given-names>Desiree R.</given-names></name><name><surname>Holzenthal</surname><given-names>Ralph W.</given-names></name></person-group><article-title>Revision of the Neotropical caddisfly genus <italic>Itauara</italic> Müller, 1888 (Trichoptera, Glossosomatidae)</article-title><source>Zookeys</source><day>30</day><month>6</month><year>2011</year><volume>2011</volume><issue>114</issue><fpage>41</fpage><lpage>100</lpage><pub-id pub-id-type="doi">10.3897/zookeys.114.1405</pub-id></mixed-citation></tp:treatment-meta><tp:nomenclature><tp:taxon-name>
                        <tp:taxon-name-part taxon-name-part-type="genus">Itauara</tp:taxon-name-part>
                        <tp:taxon-name-part taxon-name-part-type="species">emilia</tp:taxon-name-part>
                    <object-id xmlns:xlink="http://www.w3.org/1999/xlink" xlink:type="simple">urn:lsid:zoobank.org:act:EDA5DA9E-6661-4F15-96A2-B6166861CA49</object-id>
										<object-id xmlns:xlink="http://www.w3.org/1999/xlink" xlink:type="simple">http://species-id.net/wiki/Itauara_emilia</object-id>
                    </tp:taxon-name><tp:taxon-authority>Robertson &amp; Holzenthal</tp:taxon-authority><tp:taxon-status xmlns:xlink="http://www.w3.org/1999/xlink" xlink:type="simple">sp. n.</tp:taxon-status><xref ref-type="fig" rid="F10">Fig. 10A–C</xref></tp:nomenclature><tp:treatment-sec sec-type="Description"><title>Description.</title><p> This species is known only from the male holotype. <italic><tp:taxon-name>Itauara emilia</tp:taxon-name></italic> can be recognized by the distinct, rather blunt shape of the dorsomesal process of tergum X. The species is similar to <italic><tp:taxon-name>Itaura alexanderi</tp:taxon-name></italic> sp. n., <italic><tp:taxon-name>Itaura lucinda</tp:taxon-name></italic> sp. n., and <italic><tp:taxon-name>Itaura stella</tp:taxon-name></italic> sp. n.<!--PageBreak--><!--PageBreak-->, as discussed under each of those species. Each of these species possess an inferior appendage process, a dorsomesal process on tergum X, and rather sinuous parameres. <italic><tp:taxon-name>Itauara emilia</tp:taxon-name></italic> is most similar to <italic><tp:taxon-name>Itaura alexanderi</tp:taxon-name></italic> and <italic><tp:taxon-name>Itaura stella</tp:taxon-name></italic> in having similarly shaped parameres and an apically bifid inferior appendage process. <italic><tp:taxon-name>Itauara emilia</tp:taxon-name></italic> differs from these 2 species in having a much more elongate inferior appendage process and a blunt dorsomesal process on tergum X.</p><p>Adult. Body, wings, and appendages tawny brown (specimen missing hairs). Forewing slightly broader past anastomosis, but with margins nearly parallel, apex rounded. Forewing venation incomplete, with apical forks I, II, and III present; Sc and R1 distinct along their entire lengths; fork I sessile; fork II petiolate, stem about the same length as fork; fork III petiolate, stem longer than fork; Cu1 complete, reaching wing margin; Cu1 and Cu2 intersecting near anastomosis; row of erect setae present along Cu2; A3 absent; crossveins forming a relatively linear transverse cord; discoidal cell longer than Rs vein. Hind wing margins nearly parallel, tapering only slightly past anastomosis; apical forks II and V present; Sc and R1 fused basally; A2 absent. Tibial spurs 1,4,4, foretibial spur extremely reduced and hairlike. Sixth sternal process thumb-like, apex rounded, associated with oblique apodeme posteriorly.</p><p>Male genitalia. Preanal appendages absent. Segment IX ventrally narrow, broad medially; anterior margin rounded; posterolateral margin membranous or very lightly sclerotized; sternum IX without modification. Tergum X incompletely fused to tergum IX with membrane or lightly sclerotized region ventrolaterally; dorsomesal margin with large, blunt, dorsomesal process, in dorsal view, elongate, in lateral view, subtriangular; dorsolateral margin without processes; ventrolateral margin with paired, broad flange-like setose process consisting of small upper lobe and larger subtriangular lower lobe. Inferior appendages present as apically bifid, setose process produced mesally, broadest at base and fused to phallobase ventrobasally, with 2 pairs of small digitate lobes ventrolaterally, each bearing a seta. Parameres present, paired, inserted in membranous lobe, arising laterally from endotheca, sclerotized and rod-like, long, sinuous, directed inward and posteriorly, apex pointed. Phallobase reduced, lightly sclerotized. Phallicata forming a long sclerotized dorsal sheath extending from phallobase, straight, broadest basally, distal portion narrow. Endophallus membranous, enlarged and convoluted when invaginated, with 1 upper and 1 lower lobe.</p><fig id="F10" position="float" orientation="portrait"><label>Figure 10.</label><caption><p><italic><tp:taxon-name>Itauara emilia</tp:taxon-name></italic> (UMSP000029788). Male genitalia (<bold>A</bold>) lateral; (<bold>B</bold>) dorsal; (<bold>C</bold>) ventral. Abbreviations: dm. pr. = dorsomesal process; enph. = endophallus; inf. ap. = inferior appendage process; phb. = phallobase; phc. = phallicata; pmr . = paramere; t. X = tergum X; vl. pr. = ventrolateral process.</p></caption><graphic xmlns:xlink="http://www.w3.org/1999/xlink" xlink:href="ZooKeys-114-041-g010.jpg" position="float" orientation="portrait" xlink:type="simple"/></fig></tp:treatment-sec><tp:treatment-sec sec-type="Material examined"><title>Material examined.</title><p> <bold>Holotype male: BRAZIL: Sao Paulo:</bold> Estação Biológica Boraceia, Rio Coruja, <named-content xmlns:xlink="http://www.w3.org/1999/xlink" content-type="dwc:verbatimCoordinates" xlink:type="simple">23°40'06"S, 045°53'57"W</named-content>, 850 m, 18.iv.1998 (Holzenthal, Melo, Froehlich) (UMSP000029788) (MZUSP).</p></tp:treatment-sec><tp:treatment-sec sec-type="Etymology"><title>Etymology.</title><p>This species is named in loving memory of the senior author’s paternal grandmother, Grace Emily Gardner Robertson.</p></tp:treatment-sec></tp:taxon-treatment>
