# Supplementary material for: Revision of the Neotropical caddisfly genus Itauara Müller, 1888 (Trichoptera, Glossosomatidae)
Source: Zookeys. 2011 Jun 30;(114):41–100. doi: 10.3897/zookeys.114.1405 (PMC3130345; doi:10.3897/zookeys.114.1405)
Supplement: XML Treatment for Itauara flinti [file zookeys.114.1405-treatment9.xml]

<!DOCTYPE tp:taxon-treatment
  PUBLIC "-//TaxonX//DTD Taxonomic Treatment Publishing DTD v0 20100105//EN" "tax-treatment-NSO.dtd">
<tp:taxon-treatment xmlns:tp="http://www.plazi.org/taxpub"><tp:treatment-meta><mixed-citation publication-type="journal"><person-group><name><surname>Robertson</surname><given-names>Desiree R.</given-names></name><name><surname>Holzenthal</surname><given-names>Ralph W.</given-names></name></person-group><article-title>Revision of the Neotropical caddisfly genus <italic>Itauara</italic> Müller, 1888 (Trichoptera, Glossosomatidae)</article-title><source>Zookeys</source><day>30</day><month>6</month><year>2011</year><volume>2011</volume><issue>114</issue><fpage>41</fpage><lpage>100</lpage><pub-id pub-id-type="doi">10.3897/zookeys.114.1405</pub-id></mixed-citation></tp:treatment-meta><tp:nomenclature><tp:taxon-name>
                        <tp:taxon-name-part taxon-name-part-type="genus">Itauara</tp:taxon-name-part>
                        <tp:taxon-name-part taxon-name-part-type="species">flinti</tp:taxon-name-part>
                    <object-id xmlns:xlink="http://www.w3.org/1999/xlink" xlink:type="simple">urn:lsid:zoobank.org:act:08207511-83D1-46A4-8168-BAE2935AAC0A</object-id>
										<object-id xmlns:xlink="http://www.w3.org/1999/xlink" xlink:type="simple">http://species-id.net/wiki/Itauara_flinti</object-id>
                    </tp:taxon-name><tp:taxon-authority>Robertson &amp; Holzenthal</tp:taxon-authority><tp:taxon-status xmlns:xlink="http://www.w3.org/1999/xlink" xlink:type="simple">sp. n.</tp:taxon-status><xref ref-type="fig" rid="F11">Fig. 11A–C</xref></tp:nomenclature><tp:treatment-sec sec-type="Description"><title>Description.</title><p> This species is known only from the male holotype. It is diagnosed by a unique combination of male genitalic characters and can be recognized by the shape of the phallicata process. <italic><tp:taxon-name>Itauara flinti</tp:taxon-name></italic> is most similar to <italic><tp:taxon-name>Itaura charlotta</tp:taxon-name></italic> sp. n., by having similarly shaped parameres, but these species are easily separated based on differences in the shape of tergum X and the phallicata process. The elongate and downturned dorsomesal process of tergum X is similar to that of <italic><tp:taxon-name>Itaura guarani</tp:taxon-name></italic> (<xref ref-type="bibr" rid="B1">Angrisano 1993</xref>), but the 2 species differ in the shape of the parameres and phallicata processes. The ventrolateral process of tergum X is similar to that of <italic><tp:taxon-name>Itaura tusci</tp:taxon-name></italic> sp. n. These species differ in the shape of the parameres, dorsomesal margins of tergum X, and phallicata processes.</p><p>Adult. Body, wings, and appendages pale or tawny brown in alcohol. Forewing relatively narrow, with margins nearly parallel, apex subacute. Forewing venation incomplete, with apical forks I, II, and III present; Sc and R1 distinct along their entire lengths; fork I petiolate, but with extremely short stem; fork II petiolate, stem about the same length as fork; fork III petiolate, stem longer than fork; Cu1 complete, reaching wing margin; Cu1 and Cu2 intersecting near anastomosis; row of erect setae present along Cu2; A3 absent; crossveins forming a relatively linear transverse cord; discoidal cell longer than Rs vein. Hind wing narrow and slightly scalloped past anastomosis; apical forks II and V present; Sc and R1 fused basally; A2 absent. Tibial spurs 1,4,4, foretibial spur extremely reduced and hairlike. Sixth sternal process thumb-like, apex rounded, associated with weak oblique apodeme posteriorly.</p><p>Male genitalia. Preanal and inferior appendages absent. Segment IX dorsally narrow, broad ventrally; anterior margin rounded; posterolateral margin lightly sclerotized; sternum IX without modification. Tergum X incompletely fused to tergum IX with membrane or lightly sclerotized region ventrolaterally; dorsomesal margin with single, downturned, elongate process; dorsolateral margin irregular and setose; ventrolateral margin with 2 pairs of processes, the upper a small lobe-like setose process, the lower an elongate finger-like process bearing a few elongate setae. Parameres present, paired, arising ventrobasally from fused endotheca and phallobase, sclerotized and rod-like, slender and elongate, downturned, curved basally, straight medially and distally, directed ventrally and inward, apex pointed. Phallobase reduced, lightly sclerotized. Phallicata forming a long, lightly sclerotized dorsal sheath, slightly sinuous, medially with pair of lightly sclerotized rounded lateral flanges projecting posteroventrally, ventrally with several sclerotized points, thorn-like apices directed inward. Endophallus membranous, enlarged and convoluted when invaginated, with 1 large upper lobe and 1 smaller lower lobe.</p><fig id="F11" position="float" orientation="portrait"><label>Figure 11.</label><caption><p><italic><tp:taxon-name>Itauara flinti</tp:taxon-name></italic> sp. n. (UMSP000086388) Male genitalia: (<bold>A</bold>) lateral; (<bold>B</bold>) dorsal; (<bold>C</bold>) ventral. Abbreviations: dm. pr. = dorsomesal process; enph. = endophallus; phb = phallobase; phc. = phallicata; phc. pr. = phallicata process; pmr . = paramere; t. X = tergum X; vl. pr. = ventrolateral process.</p></caption><graphic xmlns:xlink="http://www.w3.org/1999/xlink" xlink:href="ZooKeys-114-041-g011.jpg" position="float" orientation="portrait" xlink:type="simple"/></fig></tp:treatment-sec><tp:treatment-sec sec-type="Material examined"><title>Material examined.</title><p><bold>Holotype male: BRAZIL:</bold> <bold>Sao Paulo:</bold> Parque Estadual de Campos do Jordão, Rio Galharada, <named-content xmlns:xlink="http://www.w3.org/1999/xlink" content-type="dwc:verbatimCoordinates" xlink:type="simple">22°41'40"S, 045°27'47"W</named-content>, 1530 m, 13–15.ix.2002 (Blahnik, Prather, Melo, Huamantinco) (UMSP000086388) (MZUSP).<!--PageBreak--><!--PageBreak--></p></tp:treatment-sec><tp:treatment-sec sec-type="Etymology"><title>Etymology.</title><p>We are delighted to name this species for Dr. Oliver Flint, Jr. in honor of his numerous important contributions to Neotropical caddisfly taxonomy.</p></tp:treatment-sec><ref-list><ref id="B1"><mixed-citation xmlns:xlink="http://www.w3.org/1999/xlink" xlink:type="simple"><person-group><name name-style="western"><surname>Angrisano</surname><given-names>EB</given-names></name></person-group> (<year>1993</year>)<article-title> Contribucíon al conocimiento del genero <italic>Antoptila</italic> Mosely (Trichoptera: Glossosomatidae).</article-title><source>Revista de la Sociedad Entomológica Argentina</source><volume>52</volume>:<fpage>57</fpage>-<lpage>62</lpage>.</mixed-citation></ref></ref-list></tp:taxon-treatment>
