# Supplementary material for: Revision of the Neotropical caddisfly genus Itauara Müller, 1888 (Trichoptera, Glossosomatidae)
Source: Zookeys. 2011 Jun 30;(114):41–100. doi: 10.3897/zookeys.114.1405 (PMC3130345; doi:10.3897/zookeys.114.1405)
Supplement: XML Treatment for Itauara guarani [file zookeys.114.1405-treatment10.xml]

<!DOCTYPE tp:taxon-treatment
  PUBLIC "-//TaxonX//DTD Taxonomic Treatment Publishing DTD v0 20100105//EN" "tax-treatment-NSO.dtd">
<tp:taxon-treatment xmlns:tp="http://www.plazi.org/taxpub"><tp:treatment-meta><mixed-citation publication-type="journal"><person-group><name><surname>Robertson</surname><given-names>Desiree R.</given-names></name><name><surname>Holzenthal</surname><given-names>Ralph W.</given-names></name></person-group><article-title>Revision of the Neotropical caddisfly genus <italic>Itauara</italic> Müller, 1888 (Trichoptera, Glossosomatidae)</article-title><source>Zookeys</source><day>30</day><month>6</month><year>2011</year><volume>2011</volume><issue>114</issue><fpage>41</fpage><lpage>100</lpage><pub-id pub-id-type="doi">10.3897/zookeys.114.1405</pub-id></mixed-citation></tp:treatment-meta><tp:nomenclature><tp:taxon-name>
                        <tp:taxon-name-part taxon-name-part-type="genus">Itauara</tp:taxon-name-part>
                        <tp:taxon-name-part taxon-name-part-type="species">guarani</tp:taxon-name-part>
                    <object-id xmlns:xlink="http://www.w3.org/1999/xlink" xlink:type="simple">http://species-id.net/wiki/Itauara_guarani</object-id>
                    </tp:taxon-name><tp:taxon-authority>(Angrisano, 1993)</tp:taxon-authority><xref ref-type="fig" rid="F12">Fig. 12A–D</xref><tp:nomenclature-citation-list><tp:nomenclature-citation><tp:taxon-name>guarani</tp:taxon-name><comment> (Angrisano), 1993: 57 [Type locality: Argentina, Misiones, Dpt. Belgrano, Río Urugua-í; MACN; in <italic><tp:taxon-name>Antoptila</tp:taxon-name></italic>] – Flint, Holzenthal, and Harris, 1999:74 [to <italic><tp:taxon-name>Itauara</tp:taxon-name></italic>].</comment></tp:nomenclature-citation></tp:nomenclature-citation-list></tp:nomenclature><tp:treatment-sec sec-type="Description"><title>Description. </title><p>This species can be recognized by the very broad, lateral flanges on the phallicata. The phallicata of <italic>Itaura guarani</italic> is slightly sinuous, with a lightly sclerotized basal portion and a rugous or almost membranous distal portion. <italic><tp:taxon-name>Itauara simplex</tp:taxon-name></italic> sp. n., also has a very lightly sclerotized phallicata, but the 2 species differ in the shape of the parameres and <italic><tp:taxon-name>Itaura simplex</tp:taxon-name></italic> lacks the processes of phallicata. The parameres of <italic><tp:taxon-name>Itaura guarani</tp:taxon-name></italic> arise ventrobasally from the phallobase and are sinuous, like those in <italic><tp:taxon-name>Itaura plaumanni</tp:taxon-name></italic>. However, the phallicata in <italic><tp:taxon-name>Itaura plaumanni</tp:taxon-name></italic> is much more sclerotized and the 2 species also differ in the shape of tergum X and the phallicata processes.</p><p>Adult. Body, wings, and appendages pale or tawny brown in alcohol. Forewing slightly broader past anastomosis, but with margins nearly parallel, apex rounded. Forewing venation incomplete, with apical forks I, II, and III present; Sc and R1 distinct along their entire lengths; fork I petiolate, but with extremely short stem; fork II petiolate, stem shorter than fork; fork III petiolate, stem longer than fork; Cu1 incomplete, not reaching wing margin; Cu1 and Cu2 intersecting near anastomosis; row of erect setae present along Cu2; A3 absent; crossveins forming a relatively linear transverse cord; discoidal cell longer than Rs vein. Hind wing margins nearly parallel, tapering only slightly past anastomosis; apical forks II and III present; Sc and R1 fused basally; A2 absent. Tibial spurs 1,4,4, foretibial spur extremely reduced and hairlike. Sixth sternal process short and digitate, apex rounded, associated with weak oblique apodeme posteriorly.</p><p>Male genitalia. Preanal and inferior appendages absent. Segment IX dorsally narrow, broad ventrally; anterior margin rounded; posterolateral margin membranous or very lightly sclerotized; sternum IX without modification. Tergum X incompletely fused to tergum IX with membrane or lightly sclerotized region ventrolaterally; dorsomesal margin with single, downturned, elongate process; dorsolateral margin irregular and setose; ventrolateral margin with paired subtriangular setose process directed posteriorly. Parameres present, paired, arising ventrobasally and fused to phallobase, sclerotized and rod-like, slender and elongate, sinuous, strongly downturned basally, distal portion slightly upturned and broader, directed posteriorly, apex pointed. Phallobase reduced, lightly sclerotized. Phallicata sinuous, with lightly sclerotized base, distal portion membranous, with pair of broad, sclerotized wing-like lateral flanges. <!--PageBreak--><!--PageBreak-->Endophallus membranous, enlarged and convoluted when invaginated, with 3 upper lobes and 1 large lower lobe.</p><fig id="F12" position="float" orientation="portrait"><label>Figure 12.</label><caption><p><italic><tp:taxon-name>Itauara guarani</tp:taxon-name></italic> (Angrisano, 1993) (UMSP000086361). Male genitalia: (<bold>A</bold>) Sternum VI process; ttt (<bold>B</bold>) lateral; (<bold>C</bold>)dorsal; (<bold>D</bold>) ventral. Abbreviations: dm. pr. = dorsomesal process; enph. = endophallus; phb = phallobase; phc. = phallicata; phc. pr. = phallicata process; pmr . = paramere; t. X = tergum X; vl. pr. = ventrolateral process.</p></caption><graphic xmlns:xlink="http://www.w3.org/1999/xlink" xlink:href="ZooKeys-114-041-g012.jpg" position="float" orientation="portrait" xlink:type="simple"/></fig></tp:treatment-sec><tp:treatment-sec sec-type="Material examined"><title>Material examined.</title><p><bold>Holotype male: ARGENTINA: Misiones:</bold> Departmento Belgrano, Rio Urugua-í (Releveamiento Faunístico Urugua-í [segundo campaña]) (UMSP000211316) (MACN).</p><p><bold>Allotype female: ARGENTINA: Misiones:</bold> same data as holotype (MACN).</p><p><bold>Paratypes: ARGENTINA: Misiones:</bold> same data as holotype – 3 males, 2 females (MACN).</p><p>The genitalia of the holotype and allotype were reported missing (E. Angrisano, <italic>personal communication</italic>).</p></tp:treatment-sec></tp:taxon-treatment>
