# Supplementary material for: Revision of the Neotropical caddisfly genus Itauara Müller, 1888 (Trichoptera, Glossosomatidae)
Source: Zookeys. 2011 Jun 30;(114):41–100. doi: 10.3897/zookeys.114.1405 (PMC3130345; doi:10.3897/zookeys.114.1405)
Supplement: XML Treatment for Itauara guyanensis [file zookeys.114.1405-treatment11.xml]

<!DOCTYPE tp:taxon-treatment
  PUBLIC "-//TaxonX//DTD Taxonomic Treatment Publishing DTD v0 20100105//EN" "tax-treatment-NSO.dtd">
<tp:taxon-treatment xmlns:tp="http://www.plazi.org/taxpub"><tp:treatment-meta><mixed-citation publication-type="journal"><person-group><name><surname>Robertson</surname><given-names>Desiree R.</given-names></name><name><surname>Holzenthal</surname><given-names>Ralph W.</given-names></name></person-group><article-title>Revision of the Neotropical caddisfly genus <italic>Itauara</italic> Müller, 1888 (Trichoptera, Glossosomatidae)</article-title><source>Zookeys</source><day>30</day><month>6</month><year>2011</year><volume>2011</volume><issue>114</issue><fpage>41</fpage><lpage>100</lpage><pub-id pub-id-type="doi">10.3897/zookeys.114.1405</pub-id></mixed-citation></tp:treatment-meta><tp:nomenclature><tp:taxon-name>
                        <tp:taxon-name-part taxon-name-part-type="genus">Itauara</tp:taxon-name-part>
                        <tp:taxon-name-part taxon-name-part-type="species">guyanensis</tp:taxon-name-part>
                    <object-id xmlns:xlink="http://www.w3.org/1999/xlink" xlink:type="simple">urn:lsid:zoobank.org:act:3CD78294-B5E5-4191-A04E-23082102925F</object-id>
										<object-id xmlns:xlink="http://www.w3.org/1999/xlink" xlink:type="simple">http://species-id.net/wiki/Itauara_guyanensis</object-id>
                    </tp:taxon-name><tp:taxon-authority>Robertson &amp; Holzenthal</tp:taxon-authority><tp:taxon-status xmlns:xlink="http://www.w3.org/1999/xlink" xlink:type="simple">sp. n.</tp:taxon-status><xref ref-type="fig" rid="F2">Fig. 2B</xref><xref ref-type="fig" rid="F3">3B</xref><xref ref-type="fig" rid="F13">13A–C</xref></tp:nomenclature><tp:treatment-sec sec-type="Description"><title>Description. </title><p><italic><tp:taxon-name>Itauara guyanensis</tp:taxon-name></italic> has distinct extremely sinuous, almost corkscrew-shaped, parameres. The phallicata is short, sclerotized, and upturned apically and with 2 pointed lateral processes. The species can also be recognized by the thumb-like shape of the inferior appendage process and the presence of a bifid apical process in the endophallus. <italic><tp:taxon-name>Itaura guyanensis</tp:taxon-name></italic> is somewhat similar to <italic><tp:taxon-name>Itaura jamesii</tp:taxon-name></italic> sp. n., and resembles that species in the shape of the inferior appendage process and sinuous parameres. The 2 species can be easily separated by differences in the shape of tergum X and the phallicata. The species <italic><tp:taxon-name>Itaura alexanderi</tp:taxon-name></italic> sp. n., <italic><tp:taxon-name>Itaura emilia</tp:taxon-name></italic> sp. n., and <italic><tp:taxon-name>Itaura stella</tp:taxon-name></italic> sp. n., also have rather sinuous parameres, but differ in the shape of the phallicata, tergum X, and several other characters.</p><p>Adult. Body, wings, and appendages pale or tawny brown in alcohol. Forewing narrow past anastomosis, apex acute. Forewing venation incomplete, with apical forks I, II, and III present; Sc and R1 distinct along their entire lengths; fork I sessile; fork II petiolate, stem about the same length as fork; fork III petiolate, stem longer than fork; Cu1 complete, reaching wing margin; Cu1 and Cu2 intersecting near anastomosis; row of erect setae present along Cu2; A3 absent; crossveins forming a relatively linear transverse cord; discoidal cell longer than Rs vein. Hind wing narrow and slightly scalloped past anastomosis; apical fork II present; Sc and R1 fused basally; A2 absent. Tibial spurs 1,3,4, foretibial spur extremely reduced and hairlike. Sixth sternal process short and digitate, apex attenuate and pointed, associated with strong oblique apodeme posteriorly.</p><p>Male genitalia. Preanal appendages absent. Segment IX dorsally narrow, broad medially and ventrally; anterior margin rounded; posterolateral margin membranous or very lightly sclerotized; sternum IX without modification. Tergum X incompletely fused to tergum IX with membrane or lightly sclerotized region ventrolaterally; dorsomesal margin with single, downturned, elongate process; dorsolateral margin wit<!--PageBreak--><!--PageBreak-->h paired small, down-turned, finger-like process; ventrolateral margin with an outer pair of subquadrate setose processes directed posteriorly, and an inner pair of subtriangular processes directed posteroventrally. Inferior appendages present as single thumb-like setose process, broadest at base and fused to phallobase ventrobasally. Parameres present, paired, inserted in membranous lobe, arising laterally from endotheca, sclerotized and rod-like, extremely sinuous, corkscrew-shaped, apex pointed. Phallobase reduced, lightly sclerotized with phallic shield. Phallicata forming a rather short sclerotized dorsal sheath extending from phallobase, straight basally and medially, bent sharply upward, medially with pair of lightly slerotized lateral flanges with pointed apices projecting posteriorly. Endophallus membranous, apically with sclerotized bifid process.</p><fig id="F13" position="float" orientation="portrait"><label>Figure 13.</label><caption><p><italic><tp:taxon-name>Itauara guyanensis</tp:taxon-name></italic> sp. n. Male genitalia, everted (UMSP000210959) and non-everted (UMSP000210962). (<bold>A</bold>) lateral: left, everted; inset, non-everted (<bold>B</bold>) dorsal; (<bold>C</bold>) ventral. Abbreviations: ap. pr. = apical process; dl. pr. = dorsolateral process; dm. pr. = dorsomesal process; enph. = endophallus; inf. ap. = inferior appendage process; phb. = phallobase; phc. = phallicata; pmr . = paramere; t. X = tergum X; vl. pr. = ventrolateral process.</p></caption><graphic xmlns:xlink="http://www.w3.org/1999/xlink" xlink:href="ZooKeys-114-041-g013.jpg" position="float" orientation="portrait" xlink:type="simple"/></fig></tp:treatment-sec><tp:treatment-sec sec-type="Material examined"><title>Material examined.</title><p><bold>Holotype male: GUYANA:</bold> <bold>Dubulay Ranch:</bold> Warniabo Cr., <named-content xmlns:xlink="http://www.w3.org/1999/xlink" content-type="dwc:verbatimCoordinates" xlink:type="simple">05°39'48"N, 057°53'24"W</named-content>, 14–19.iv.1995 (O.S. Flint) (UMSP000210959) (NMNH).</p><p><bold>Paratypes: GUYANA: Dubulay Ranch:</bold> Aramatani Cr., <named-content xmlns:xlink="http://www.w3.org/1999/xlink" content-type="dwc:verbatimCoordinates" xlink:type="simple">05°39'24"N, 057°55'30"W</named-content>, 15–18.iv.1995 (O.S. Flint) — 2 males, 2 females (NMNH).</p></tp:treatment-sec><tp:treatment-sec sec-type="Etymology"><title>Etymology. </title><p>This species is named for the country of Guyana, where the specimens were collected.</p></tp:treatment-sec><tp:treatment-sec><!--Section generated to contain objects referenced in tp:taxon-treatment.--><fig id="F2" position="float" orientation="portrait"><label>Figure 2.</label><caption><p>Forewings. (<bold>A</bold>) <italic><tp:taxon-name>Itauara brasiliana</tp:taxon-name></italic> (Mosely). (<bold>B</bold>) <italic><tp:taxon-name>Itauara guyanensis</tp:taxon-name></italic> sp. n. (<bold>C</bold>) <italic><tp:taxon-name>Itauara unidentata</tp:taxon-name></italic> sp. n. Wings between taxa not to scale.</p></caption><graphic xmlns:xlink="http://www.w3.org/1999/xlink" xlink:href="ZooKeys-114-041-g002.jpg" position="float" orientation="portrait" xlink:type="simple"/></fig><fig id="F3" position="float" orientation="portrait"><label>Figure 3.</label><caption><p>Hind wings. (<bold>A</bold>) <italic><tp:taxon-name>Itauara brasiliana</tp:taxon-name></italic> (Mosely). (<bold>B</bold>) <italic><tp:taxon-name>Itauara guyanensis</tp:taxon-name></italic> sp. n. (<bold>C</bold>) <italic><tp:taxon-name>Itauara julia</tp:taxon-name></italic> sp. n. Wings between taxa not to scale.</p></caption><graphic xmlns:xlink="http://www.w3.org/1999/xlink" xlink:href="ZooKeys-114-041-g003.jpg" position="float" orientation="portrait" xlink:type="simple"/></fig></tp:treatment-sec></tp:taxon-treatment>
