# Supplementary material for: Revision of the Neotropical caddisfly genus Itauara Müller, 1888 (Trichoptera, Glossosomatidae)
Source: Zookeys. 2011 Jun 30;(114):41–100. doi: 10.3897/zookeys.114.1405 (PMC3130345; doi:10.3897/zookeys.114.1405)
Supplement: XML Treatment for Itauara jamesii [file zookeys.114.1405-treatment12.xml]

<!DOCTYPE tp:taxon-treatment
  PUBLIC "-//TaxonX//DTD Taxonomic Treatment Publishing DTD v0 20100105//EN" "tax-treatment-NSO.dtd">
<tp:taxon-treatment xmlns:tp="http://www.plazi.org/taxpub"><tp:treatment-meta><mixed-citation publication-type="journal"><person-group><name><surname>Robertson</surname><given-names>Desiree R.</given-names></name><name><surname>Holzenthal</surname><given-names>Ralph W.</given-names></name></person-group><article-title>Revision of the Neotropical caddisfly genus <italic>Itauara</italic> Müller, 1888 (Trichoptera, Glossosomatidae)</article-title><source>Zookeys</source><day>30</day><month>6</month><year>2011</year><volume>2011</volume><issue>114</issue><fpage>41</fpage><lpage>100</lpage><pub-id pub-id-type="doi">10.3897/zookeys.114.1405</pub-id></mixed-citation></tp:treatment-meta><tp:nomenclature><tp:taxon-name>
                        <tp:taxon-name-part taxon-name-part-type="genus">Itauara</tp:taxon-name-part>
                        <tp:taxon-name-part taxon-name-part-type="species">jamesii</tp:taxon-name-part>
                    <object-id xmlns:xlink="http://www.w3.org/1999/xlink" xlink:type="simple">urn:lsid:zoobank.org:act:9EAE24A5-16C2-4B9F-8BDD-42976CE0E569</object-id>
										<object-id xmlns:xlink="http://www.w3.org/1999/xlink" xlink:type="simple">http://species-id.net/wiki/Itauara_jamesii</object-id>
                    </tp:taxon-name><tp:taxon-authority>Robertson &amp; Holzenthal</tp:taxon-authority><tp:taxon-status xmlns:xlink="http://www.w3.org/1999/xlink" xlink:type="simple">sp. n.</tp:taxon-status><xref ref-type="fig" rid="F14">Fig. 14A–C</xref></tp:nomenclature><tp:treatment-sec sec-type="Description"><title>Description. </title><p><italic><tp:taxon-name>Itauara jamesii</tp:taxon-name></italic> is known only from the male holotype, and its relationship to other species in not immediately evident. The parameres have a rather asymmetrical aspect, but it is possible that this particular specimen is distorted. The species has an inferior appendage process like several other species, but has a distinct subtriangular shape. The dorsomesal margin of tergum X is bifid, each half a small setose protuberance. <italic><tp:taxon-name>Itauara peruensis</tp:taxon-name></italic> sp. n., also has a bifid dorsomesal margin, but in that species, it appears as a prominent process with pointed apices.</p><p>Adult. Body, wings, and appendages pale or tawny brown, often intermingled with rufous or golden hairs, tibia and tarsi tawny brown. Wings with conspicuous white spot at the arculus and faint transverse line along anastomosis. Forewing slightly broader past anastomosis, but with margins nearly parallel, apex subacute. Forewing venation incomplete, with apical forks I, II, and III present; Sc and R1 distinct along their entire lengths; fork I sessile; fork II petiolate, stem shorter than fork; fork III petiolate, stem longer than fork; Cu1 complete, reaching wing margin; Cu1 and Cu2 intersecting near anastomosis; row of erect setae present along Cu2; A3 absent; crossveins forming a relatively linear transverse cord; discoidal cell longer than Rs vein. Hind wing margins nearly parallel, tapering only slightly past anastomosis; apical forks II and V present; Sc and R1 fused basally; A2 absent. Tibial spurs 1,4,4, foretibial spur extremely reduced and hairlike. Sixth sternal process thumb-like, apex rounded, associated with weak oblique apodeme posteriorly.</p><p><!--PageBreak--><!--PageBreak-->Male genitalia. Preanal and inferior appendages absent. Segment IX dorsally and ventrally narrow, broad medially; anterior margin rounded; posterolateral margin membranous or very lightly sclerotized; sternum IX without modification. Tergum X incompletely fused to tergum IX with membrane or lightly sclerotized region ventrolaterally; dorsomesal margin bifid and slightly produced, each half small, setose, with a rounded apex; dorsolateral margin without processes; ventrolateral margin with paired, broad, semi-circular setose flange-like process. Inferior appendages present as single, broad, subtriangular setose process, fused to phallobase ventrobasally, bearing small digitate lobes ventrolaterally, each bearing a seta. Parameres present, paired, inserted in membranous lobe, arising laterally from endotheca, sclerotized and rod-like, extremely sinuous, seemingly asymmetrical, apex pointed. Phallobase reduced, lightly sclerotized with phallic shield. Phallicata forming a long sclerotized dorsal sheath extending from phallobase, broadest basally, bent upward at middle, with paired sclerotized concave discs arising basodorsally and forming a connection with posterior margin of segment IX. Endophallus membranous, enlarged and convoluted when invaginated.</p><fig id="F14" position="float" orientation="portrait"><label>Figure 14.</label><caption><p><italic><tp:taxon-name>Itauara jamesii</tp:taxon-name></italic> sp. n. (UMSP000087916). Male genitalia (<bold>A</bold>) lateral; (<bold>B</bold>) dorsal; (<bold>C</bold>) ventral. Abbreviations: dm. pr. = dorsomesal process; enph. = endophallus; enph. pr. = endophallic process; inf. ap. = inferior appendage process; phb. = phallobase; phc. = phallicata; pmr . = paramere; t. X = tergum X; vl. pr. = ventrolateral process.</p></caption><graphic xmlns:xlink="http://www.w3.org/1999/xlink" xlink:href="ZooKeys-114-041-g014.jpg" position="float" orientation="portrait" xlink:type="simple"/></fig></tp:treatment-sec><tp:treatment-sec sec-type="Material examined"><title>Material examined.</title><p><bold>Holotype male: BRAZIL: Minas Gerais:</bold> trib. to Rio do Salto, Ibitipoca, Fazenda Engenho, <named-content xmlns:xlink="http://www.w3.org/1999/xlink" content-type="dwc:verbatimCoordinates" xlink:type="simple">21°44'06"S, 043°53'56"W</named-content>, 875, 11–14.iii.2002 (Holzenthal, Blahnik, Paprocki, Prather) (UMSP000087916) (MZUSP).</p></tp:treatment-sec><tp:treatment-sec sec-type="Etymology"><title>Etymology.</title><p>We are delighted to name this species for the senior author’s father, James Gardner Robertson.</p></tp:treatment-sec></tp:taxon-treatment>
