# Supplementary material for: Revision of the Neotropical caddisfly genus Itauara Müller, 1888 (Trichoptera, Glossosomatidae)
Source: Zookeys. 2011 Jun 30;(114):41–100. doi: 10.3897/zookeys.114.1405 (PMC3130345; doi:10.3897/zookeys.114.1405)
Supplement: XML Treatment for Itauara julia [file zookeys.114.1405-treatment13.xml]

<!DOCTYPE tp:taxon-treatment
  PUBLIC "-//TaxonX//DTD Taxonomic Treatment Publishing DTD v0 20100105//EN" "tax-treatment-NSO.dtd">
<tp:taxon-treatment xmlns:tp="http://www.plazi.org/taxpub"><tp:treatment-meta><mixed-citation publication-type="journal"><person-group><name><surname>Robertson</surname><given-names>Desiree R.</given-names></name><name><surname>Holzenthal</surname><given-names>Ralph W.</given-names></name></person-group><article-title>Revision of the Neotropical caddisfly genus <italic>Itauara</italic> Müller, 1888 (Trichoptera, Glossosomatidae)</article-title><source>Zookeys</source><day>30</day><month>6</month><year>2011</year><volume>2011</volume><issue>114</issue><fpage>41</fpage><lpage>100</lpage><pub-id pub-id-type="doi">10.3897/zookeys.114.1405</pub-id></mixed-citation></tp:treatment-meta><tp:nomenclature><tp:taxon-name>
                        <tp:taxon-name-part taxon-name-part-type="genus">Itauara</tp:taxon-name-part>
                        <tp:taxon-name-part taxon-name-part-type="species">julia</tp:taxon-name-part>
                    <object-id xmlns:xlink="http://www.w3.org/1999/xlink" xlink:type="simple">urn:lsid:zoobank.org:act:5DE975A9-37FA-4BB0-9A52-662621648658</object-id>
										<object-id xmlns:xlink="http://www.w3.org/1999/xlink" xlink:type="simple">http://species-id.net/wiki/Itauara_julia</object-id>
                    </tp:taxon-name><tp:taxon-authority>Robertson &amp; Holzenthal</tp:taxon-authority><tp:taxon-status xmlns:xlink="http://www.w3.org/1999/xlink" xlink:type="simple">sp. n.</tp:taxon-status><xref ref-type="fig" rid="F1">Fig. 1</xref><xref ref-type="fig" rid="F3">3C</xref><xref ref-type="fig" rid="F15">15A–C</xref></tp:nomenclature><tp:treatment-sec sec-type="Description"><title>Description. </title><p>This species is distinct in having a curved, spatulate ventral process in the endophallus and having a phallicata that is not continuous with the phallobase. The parameres of <italic><tp:taxon-name>Itaura julia</tp:taxon-name></italic> are strongly bent dorsally at the base, and terminate in a sharp, downturned point. The parameres curve upward, are fused to and continuous with the phallobase, and arise ventrobasally. The parameres of <italic><tp:taxon-name>Itaura blahniki</tp:taxon-name></italic> sp. n., <italic><tp:taxon-name>Itaura rodmani</tp:taxon-name></italic> sp. n., and <italic><tp:taxon-name>Itaura tusci</tp:taxon-name></italic> sp. n., are similarly structured. However, in these species, the parameres are not as abruptly bent.</p><p>Adult. Body, wings, and appendages pale or tawny brown, often intermingled with rufous or golden hairs, tibia and tarsi tawny brown. Wings with conspicuous white spot at the arculus. Forewing slightly broader past anastomosis, but with margins nearly parallel, apex rounded. With apical forks I, II, and III present; Sc and R1 distinct along their entire lengths; fork I sessile; fork II sessile; fork III petiolate, stem shorter than fork; Cu1 complete, reaching wing margin; Cu1 and Cu2 intersecting near anastomosis; row of erect setae present along Cu2; A3 absent; crossveins forming a relatively linear transverse cord; discoidal cell longer than Rs vein. Hind wing margins nearly parallel, tapering only slightly past anastomosis; apical forks II, III, and V p<!--PageBreak--><!--PageBreak-->resent; Sc and R1 converging near wing margin; A2 absent. Tibial spurs 1,4,4, foretibial spur extremely reduced and hairlike. Sixth sternal process thumb-like, apex attenuate and pointed, associated with weak oblique apodeme posteriorly.</p><p>Male genitalia. Preanal and inferior appendages absent. Segment IX dorsally narrow, broad ventrally; anterior margin relatively straight from dorsum to medial area, ventral portion blunt; posterolateral margin membranous or very lightly sclerotized; sternum IX without modification. Tergum X incompletely fused to tergum IX with membrane or lightly sclerotized region ventrolaterally; dorsomesal margin straight, without processes; dorsolateral margin with several small irregular setose processes; ventrolateral margin with paired subquadrate setose process projecting ventrally. Parameres present, paired, arising ventrobasally and fused to phallobase, sclerotized and rod-like, slender and elongate, strongly bent upward basally, apex pointed and downturned, ventrobasally with a small patch of setae. Phallobase reduced, lightly sclerotized. Phallicata forming a long sclerotized dorsal sheath, mostly straight, broadest basally, apex with apicomesal point and 2 lateral downturned points. Endophallus membranous, enlarged and convoluted when invaginated, ventrally with a curved spatulate process.</p><fig id="F15" position="float" orientation="portrait"><label>Figure 15.</label><caption><p><italic><tp:taxon-name>Itauara julia</tp:taxon-name></italic> sp. n. Male genitalia: Male genitalia (<bold>A</bold>) lateral; (<bold>B</bold>) dorsal; (<bold>C</bold>) ventral. Abbreviations: dl. pr. = dorsolateral process; enph. = endophallus; enph. pr. = endophallic process; phb. = phallobase; phc. = phallicata; pmr . = paramere; t. X = tergum X; vl. pr. = ventrolateral process.</p></caption><graphic xmlns:xlink="http://www.w3.org/1999/xlink" xlink:href="ZooKeys-114-041-g015.jpg" position="float" orientation="portrait" xlink:type="simple"/></fig></tp:treatment-sec><tp:treatment-sec sec-type="Material examined"><title>Material examined.</title><p> <bold>Holotype male: BRAZIL: Rio de Janeiro:</bold> Parque Nacional do Itatiaia, Rio Campo Belo, trail to Veu da Noiva, <named-content xmlns:xlink="http://www.w3.org/1999/xlink" content-type="dwc:verbatimCoordinates" xlink:type="simple">22°25'42"S, 044°37'10"W</named-content>, 1310 m, 5.iii.2002 (Holzenthal, Blahnik, Paprocki, Prather) (UMSP000069560) (MZUSP).</p><p><bold>Paratypes: BRAZIL: Rio de Janeiro:</bold> Parque Nacional do Itatiaia, same data as holotype — 9 males, 5 females (UMSP); same, 24.ix.2001 (Holzenthal, Blahnik, Neto, Paprocki) — 17 males, 8 females (UMSP); Rio Taquaral, <named-content xmlns:xlink="http://www.w3.org/1999/xlink" content-type="dwc:verbatimCoordinates" xlink:type="simple">22°27'15"S, 044°36'34"W</named-content>, 1300 m, 22–23.ix.2001 (Holzenthal &amp; Blahnik) — 20 males; Rio Campo Belo, <named-content xmlns:xlink="http://www.w3.org/1999/xlink" content-type="dwc:verbatimCoordinates" xlink:type="simple">22°27'02"S, 044°36'49"W</named-content>, 1300 m, 23.ix.2001 (Holzenthal, Blahnik, Neto, Paprocki) — 28 males, 17 females (NMNH, UMSP); 7.iii.2002 (Holzenthal, Blahnik, Paprocki, Prather) —24 males, 46 females (MZUSP, UMSP).</p></tp:treatment-sec><tp:treatment-sec sec-type="Etymology"><title>Etymology.</title><p>We are delighted to name this species for Julie Martinez, who rendered the beautiful color plate of this species.</p></tp:treatment-sec><tp:treatment-sec><!--Section generated to contain objects referenced in tp:taxon-treatment.--><fig id="F1" position="float" orientation="portrait"><label>Figure 1.</label><caption><p>Adult, lateral view, <italic><tp:taxon-name>Itauara julia</tp:taxon-name></italic> sp. n.</p></caption><graphic xmlns:xlink="http://www.w3.org/1999/xlink" xlink:href="ZooKeys-114-041-g001.jpg" position="float" orientation="portrait" xlink:type="simple"/></fig><fig id="F3" position="float" orientation="portrait"><label>Figure 3.</label><caption><p>Hind wings. (<bold>A</bold>) <italic><tp:taxon-name>Itauara brasiliana</tp:taxon-name></italic> (Mosely). (<bold>B</bold>) <italic><tp:taxon-name>Itauara guyanensis</tp:taxon-name></italic> sp. n. (<bold>C</bold>) <italic><tp:taxon-name>Itauara julia</tp:taxon-name></italic> sp. n. Wings between taxa not to scale.</p></caption><graphic xmlns:xlink="http://www.w3.org/1999/xlink" xlink:href="ZooKeys-114-041-g003.jpg" position="float" orientation="portrait" xlink:type="simple"/></fig></tp:treatment-sec></tp:taxon-treatment>
