# Supplementary material for: Revision of the Neotropical caddisfly genus Itauara Müller, 1888 (Trichoptera, Glossosomatidae)
Source: Zookeys. 2011 Jun 30;(114):41–100. doi: 10.3897/zookeys.114.1405 (PMC3130345; doi:10.3897/zookeys.114.1405)
Supplement: XML Treatment for Itauara lucinda [file zookeys.114.1405-treatment14.xml]

<!DOCTYPE tp:taxon-treatment
  PUBLIC "-//TaxonX//DTD Taxonomic Treatment Publishing DTD v0 20100105//EN" "tax-treatment-NSO.dtd">
<tp:taxon-treatment xmlns:tp="http://www.plazi.org/taxpub"><tp:treatment-meta><mixed-citation publication-type="journal"><person-group><name><surname>Robertson</surname><given-names>Desiree R.</given-names></name><name><surname>Holzenthal</surname><given-names>Ralph W.</given-names></name></person-group><article-title>Revision of the Neotropical caddisfly genus <italic>Itauara</italic> Müller, 1888 (Trichoptera, Glossosomatidae)</article-title><source>Zookeys</source><day>30</day><month>6</month><year>2011</year><volume>2011</volume><issue>114</issue><fpage>41</fpage><lpage>100</lpage><pub-id pub-id-type="doi">10.3897/zookeys.114.1405</pub-id></mixed-citation></tp:treatment-meta><tp:nomenclature><tp:taxon-name>
                        <tp:taxon-name-part taxon-name-part-type="genus">Itauara</tp:taxon-name-part>
                        <tp:taxon-name-part taxon-name-part-type="species">lucinda</tp:taxon-name-part>
                    <object-id xmlns:xlink="http://www.w3.org/1999/xlink" xlink:type="simple">urn:lsid:zoobank.org:act:F8FA9F0B-D595-4FDC-92D8-7F64F183E91D</object-id>
										<object-id xmlns:xlink="http://www.w3.org/1999/xlink" xlink:type="simple">http://species-id.net/wiki/Itauara_lucinda</object-id>
                    </tp:taxon-name><tp:taxon-authority>Robertson &amp; Holzenthal</tp:taxon-authority><tp:taxon-status xmlns:xlink="http://www.w3.org/1999/xlink" xlink:type="simple">sp. n.</tp:taxon-status><xref ref-type="fig" rid="F16">Fig. 16A–C</xref></tp:nomenclature><tp:treatment-sec sec-type="Description"><title>Description. </title><p>This species is similar to <italic><tp:taxon-name>Itauara alexanderi</tp:taxon-name></italic> sp. n., <italic><tp:taxon-name>Itaura emilia</tp:taxon-name></italic> sp. n., and <italic><tp:taxon-name>Itaura stella</tp:taxon-name></italic> sp. n., as discussed under each of those species. Each of these species possess an inferior appendage process, a dorsomesal process on tergum X, and rather sinuous parameres. Among these species, <italic><tp:taxon-name>Itaura lucinda</tp:taxon-name></italic> is distinct in having forked parameres and a non-bifid inferior appendage process.</p><p>Adult. Body, wings, and appendages fuscous, intermingled with rufous or golden hairs, tibia and tarsi tawny brown. Wings with white transverse line along anastomo<!--PageBreak-->sis. Forewing slightly broader past anastomosis, but with margins nearly parallel, apex subacute. Forewing venation incomplete, with apical forks I, II, and III present; Sc and R1 distinct along their entire lengths; fork I sessile; fork II petiolate, stem about the same length as fork; fork III petiolate, stem longer than fork; Cu1 complete, reaching<!--PageBreak--> wing margin; Cu1 and Cu2 intersecting near anastomosis; row of erect setae present along Cu2; A3 absent; discoidal cell longer than Rs vein. Hind wing margins nearly parallel, tapering only slightly past anastomosis; apical forks II and V present; Sc and R1 fused basally; A2 absent. Tibial spurs 1,4,4, foretibial spur extremely reduced and hairlike. Sixth sternal process thumb-like, apex attenuate and pointed, associated with oblique apodeme posteriorly.</p><p>Male genitalia. Preanal appendages absent. Segment IX dorsally narrow, broad medially and ventrally; anterior margin rounded; posterolateral margin membranous or very lightly sclerotized; sternum IX without modification. Tergum X incompletely fused to tergum IX with membrane or lightly sclerotized region ventrolaterally; dorsomesal margin with single, downturned, elongate process; dorsolateral margin without processes; ventrolateral margin with paired, broad flange-like setose process with small upper lobe and larger subquadrate lower lobe. Inferior appendages present as single, broad, subquadrate setose process, broadest basally, fused to phallobase ventrobasally, with 2 pairs of small digitate lobes ventrolaterally, each bearing a seta. Parameres present, paired, inserted in membranous lobe, arising laterally from endotheca, sclerotized and rod-like, bifid, with short lower process and longer, slightly medially bent upper process, directed posteriorly, apices pointed. Phallobase reduced, lightly sclerotized. Phallicata forming a long, straight sclerotized dorsal sheath extending from phallobase. Endophallus membranous, enlarged and convoluted when invaginated, with 1 upper and 1 lower lobe.</p><fig id="F16" position="float" orientation="portrait"><label>Figure 16.</label><caption><p><italic><tp:taxon-name>Itauara lucinda</tp:taxon-name></italic> sp. n. (UMSP000052593). Male genitalia (<bold>A</bold>) lateral; (<bold>B</bold>) dorsal; (<bold>C</bold>) ventral. Abbreviations: dm. pr. = dorsomesal process; enph. = endophallus; inf. ap. = inferior appendage process; phb. = phallobase; phc. = phallicata; pmr . = paramere; t. X = tergum X; vl. pr. = ventrolateral process.</p></caption><graphic xmlns:xlink="http://www.w3.org/1999/xlink" xlink:href="ZooKeys-114-041-g016.jpg" position="float" orientation="portrait" xlink:type="simple"/></fig></tp:treatment-sec><tp:treatment-sec sec-type="Material examined"><title>Material examined.</title><p><bold>Holotype male: BRAZIL: Minas Gerais:</bold> Parque Nacional do Caparaó, small trib. to Rio Caparaó, Vale Verde, <named-content xmlns:xlink="http://www.w3.org/1999/xlink" content-type="dwc:verbatimCoordinates" xlink:type="simple">20°25'02"S, 041°50'46"W</named-content>, 1350, 12–14.iii.2002 (R.W. Holzenthal) (UMSP000052593) (MZUSP).</p><p><bold>Paratype:</bold> <bold>BRAZIL: Minas Gerais:</bold> same data as holotype — 1 female (UMSP).</p></tp:treatment-sec><tp:treatment-sec sec-type="Etymology"><title>Etymology.</title><p>We are delighted to name this species for the senior author’s daughter, Lucinda Grace Thompson.</p></tp:treatment-sec></tp:taxon-treatment>
