# Supplementary material for: Revision of the Neotropical caddisfly genus Itauara Müller, 1888 (Trichoptera, Glossosomatidae)
Source: Zookeys. 2011 Jun 30;(114):41–100. doi: 10.3897/zookeys.114.1405 (PMC3130345; doi:10.3897/zookeys.114.1405)
Supplement: XML Treatment for Itauara peruensis [file zookeys.114.1405-treatment16.xml]

<!DOCTYPE tp:taxon-treatment
  PUBLIC "-//TaxonX//DTD Taxonomic Treatment Publishing DTD v0 20100105//EN" "tax-treatment-NSO.dtd">
<tp:taxon-treatment xmlns:tp="http://www.plazi.org/taxpub"><tp:treatment-meta><mixed-citation publication-type="journal"><person-group><name><surname>Robertson</surname><given-names>Desiree R.</given-names></name><name><surname>Holzenthal</surname><given-names>Ralph W.</given-names></name></person-group><article-title>Revision of the Neotropical caddisfly genus <italic>Itauara</italic> Müller, 1888 (Trichoptera, Glossosomatidae)</article-title><source>Zookeys</source><day>30</day><month>6</month><year>2011</year><volume>2011</volume><issue>114</issue><fpage>41</fpage><lpage>100</lpage><pub-id pub-id-type="doi">10.3897/zookeys.114.1405</pub-id></mixed-citation></tp:treatment-meta><tp:nomenclature><tp:taxon-name>
                        <tp:taxon-name-part taxon-name-part-type="genus">Itauara</tp:taxon-name-part>
                        <tp:taxon-name-part taxon-name-part-type="species">peruensis</tp:taxon-name-part>
                    <object-id xmlns:xlink="http://www.w3.org/1999/xlink" xlink:type="simple">urn:lsid:zoobank.org:act:0F3E4131-B78D-470A-9DA5-83228D16BEC6</object-id>
										<object-id xmlns:xlink="http://www.w3.org/1999/xlink" xlink:type="simple">http://species-id.net/wiki/Itauara_peruensis</object-id>
                    </tp:taxon-name><tp:taxon-authority>Robertson &amp; Holzenthal</tp:taxon-authority><tp:taxon-status xmlns:xlink="http://www.w3.org/1999/xlink" xlink:type="simple">sp. n.</tp:taxon-status><xref ref-type="fig" rid="F18">Fig. 18A–C</xref></tp:nomenclature><tp:treatment-sec sec-type="Description"><title>Description. </title><p>This species is distinct in having a lightly sclerotized endophallus. Ventrally, the endophallus is membranous, but in lateral view, it has the appearance of being entirely sclerotized. Another unique feature is the prominent bifid dorsomesal <!--PageBreak-->process of tergum X. <italic><tp:taxon-name>Itauara peruensis</tp:taxon-name></italic> has a rather elongate inferior appendage process like <italic><tp:taxon-name>Itaura ovis</tp:taxon-name></italic>, but it is not inflated apically like that species. The species also differ in the shape of the parameres; those of <italic><tp:taxon-name>Itaura peruensis</tp:taxon-name></italic> are nearly straight, while those of <italic><tp:taxon-name>Itaura ovis</tp:taxon-name></italic> are spiral-shaped.<!--PageBreak--></p><p>Adult. Body, wings, and appendages pale or tawny brown in alcohol. Forewing narrow past anastomosis, apex acute. Forewing venation incomplete, with apical forks I, II, and III present; Sc and R1 distinct along their entire lengths; fork I sessile; fork II petiolate, stem about the same length as fork; fork III petiolate, stem longer than fork; Cu1 complete, reaching wing margin; Cu1 and Cu2 intersecting near anastomosis; row of erect setae present along Cu2; A3 absent; crossveins forming a relatively linear transverse cord; discoidal cell longer than Rs vein. Hind wing narrow and slightly scalloped past anastomosis; apical fork II present; Sc and R1 fused basally; A2 absent. Tibial spurs 1,4,4, foretibial spur extremely reduced and hairlike. Sixth sternal process short and digitate, apex attenuate and pointed, associated with strong oblique apodeme posteriorly.</p><p>Male genitalia. Preanal appendages absent. Segment IX ventrally narrow, broad medially; anterior margin rounded; posterolateral margin membranous or very lightly sclerotized; sternum IX without modification. Tergum X incompletely fused to tergum IX with membrane or lightly sclerotized region ventrolaterally; dorsomesal margin with bifid process, each half with a pointed apex; dorsolateral margin slightly irregular, without processes; ventrolateral margin with paired subtriangular setose process directed ventrally. Inferior appendages present as single, narrow, rather short setose process produced mesally, fused to phallobase ventrobasally. Parameres present, paired, arising laterally from anterior portion of phallobase, sclerotized and rod-like, slender and elongate, straight, very slightly downturned, apex pointed. Phallobase reduced, lightly sclerotized. Phallicata forming a long sclerotized dorsal sheath, mostly straight, broadest basally, distal portion very slightly upturned. Endophallus lightly sclerotized tubular structure, ventrally with membranous folds, apically with small phallotremal sclerite.</p><fig id="F18" position="float" orientation="portrait"><label>Figure 18.</label><caption><p><italic><tp:taxon-name>Itauara peruensis</tp:taxon-name></italic> sp. n. (UMSP000210957). Male genitalia (<bold>A</bold>) lateral; (<bold>B</bold>) dorsal; (<bold>C</bold>) ventral. Abbreviations: ap. scl. = apical sclerite; dm. pr. = dorsomesal process; enph. = endophallus; inf. ap. = inferior appendage process; phb. = phallobase; phc. = phallicata; pmr . = paramere; t. X = tergum X; vl. pr. = ventrolateral process.</p></caption><graphic xmlns:xlink="http://www.w3.org/1999/xlink" xlink:href="ZooKeys-114-041-g018.jpg" position="float" orientation="portrait" xlink:type="simple"/></fig></tp:treatment-sec><tp:treatment-sec sec-type="Material examined"><title>Material examined.</title><p><bold>Holotype male: PERU: Madre de Dios:</bold> Manu Biosphere Reserve, Pakitza Biological Station, Trail 2, 1st stream, <named-content xmlns:xlink="http://www.w3.org/1999/xlink" content-type="dwc:verbatimCoordinates" xlink:type="simple">12°07'00"S, 070°58'00"W</named-content>, 250 m, 14–23.ix.1988 (Flint &amp; Adams) (UMSP000210957) (NMNH)</p><p><bold>Paratypes:</bold> <bold>PERU: Madre de Dios</bold>: same data as holotype — 7 males, 21 females; same, 17–20.ix.1988 (Flint &amp; Adams) — 1 female (NMNH).</p></tp:treatment-sec><tp:treatment-sec sec-type="Etymology"><title>Etymology.</title><p>This species is named for the country of Peru, where the specimens were collected.</p></tp:treatment-sec></tp:taxon-treatment>
