# Supplementary material for: Revision of the Neotropical caddisfly genus Itauara Müller, 1888 (Trichoptera, Glossosomatidae)
Source: Zookeys. 2011 Jun 30;(114):41–100. doi: 10.3897/zookeys.114.1405 (PMC3130345; doi:10.3897/zookeys.114.1405)
Supplement: XML Treatment for Itauara plaumanni [file zookeys.114.1405-treatment17.xml]

<!DOCTYPE tp:taxon-treatment
  PUBLIC "-//TaxonX//DTD Taxonomic Treatment Publishing DTD v0 20100105//EN" "tax-treatment-NSO.dtd">
<tp:taxon-treatment xmlns:tp="http://www.plazi.org/taxpub"><tp:treatment-meta><mixed-citation publication-type="journal"><person-group><name><surname>Robertson</surname><given-names>Desiree R.</given-names></name><name><surname>Holzenthal</surname><given-names>Ralph W.</given-names></name></person-group><article-title>Revision of the Neotropical caddisfly genus <italic>Itauara</italic> Müller, 1888 (Trichoptera, Glossosomatidae)</article-title><source>Zookeys</source><day>30</day><month>6</month><year>2011</year><volume>2011</volume><issue>114</issue><fpage>41</fpage><lpage>100</lpage><pub-id pub-id-type="doi">10.3897/zookeys.114.1405</pub-id></mixed-citation></tp:treatment-meta><tp:nomenclature><tp:taxon-name>
                        <tp:taxon-name-part taxon-name-part-type="genus">Itauara</tp:taxon-name-part>
                        <tp:taxon-name-part taxon-name-part-type="species">plaumanni</tp:taxon-name-part>
                    <object-id xmlns:xlink="http://www.w3.org/1999/xlink" xlink:type="simple">http://species-id.net/wiki/Itauara_plaumanni</object-id>
                    </tp:taxon-name><tp:taxon-authority>(Flint 1974)</tp:taxon-authority><xref ref-type="fig" rid="F19">Fig. 19A–D</xref><tp:nomenclature-citation-list><tp:nomenclature-citation><tp:taxon-name>plaumanni</tp:taxon-name><comment> (Flint), 1974: 7 [Type locality: Brazil, Santa Catarina, Nova Teutonia; NMNH; in <italic><tp:taxon-name>Antoptila</tp:taxon-name></italic>]. – Angrisano, 1993: 59 [distribution] – Flint, Holzenthal, and Harris, 1999:74 [to <italic><tp:taxon-name>Itauara</tp:taxon-name></italic>].</comment></tp:nomenclature-citation></tp:nomenclature-citation-list></tp:nomenclature><tp:treatment-sec sec-type="Description"><title>Description. </title><p><italic><tp:taxon-name>Itauara plaumanni</tp:taxon-name></italic> can be recognized by the irregular lobe-like shape of the lateral flanges on the phallicata. Additionally, this species has a rather elongate <!--PageBreak-->segment IX and tergum X. The profile of tergum X resembles that of <italic><tp:taxon-name>Itaura brasiliana</tp:taxon-name></italic>, but <italic><tp:taxon-name>Itaura plaumanni</tp:taxon-name></italic> has fewer lateral processes than that species. <italic><tp:taxon-name>Itauara plaumanni</tp:taxon-name></italic> has parameres similar in shape to those of <italic><tp:taxon-name>Itaura guarani</tp:taxon-name></italic>, yet these species are easily separated by differences in the shape of the lateral flanges of the phallicata, and tergum X.</p><p>Adult. Body, wings, and appendages pale or tawny brown in alcohol. Forewing slightly broader past anastomosis, but with margins nearly parallel, apex rounded. Forewing venation incomplete, with apical forks I, II, and III present; Sc and R1 distinct along their entire lengths; fork I sessile; fork II petiolate, stem shorter than fork; fork III petiolate, stem about the same length as fork; Cu1 complete, reaching<!--PageBreak--> wing margin; Cu1 and Cu2 intersecting near anastomosis; row of erect setae present along Cu2; A3 absent; crossveins forming a relatively linear transverse cord; discoidal cell longer than Rs vein. Hind wing margins nearly parallel, tapering only slightly past anastomosis; apical forks II, III, and V present; Sc and R1 fused basally; A2 absent. Tibial spurs 1,4,4, foretibial spur extremely reduced and hairlike. Sixth sternal process short and digitate, apex attenuate and pointed.</p><p>Male genitalia. Preanal and inferior appendages absent. Segment IX relatively broad; anterior margin rounded; posterolateral margin membranous or very lightly sclerotized; sternum IX without modification. Tergum X incompletely fused to tergum IX with membrane or lightly sclerotized region ventrolaterally; dorsomesal margin slightly produced as small irregular point; dorsolateral margin with 2 pairs of processes, the upper an elongate subtriangular process slightly downturned, the lower a small lobe-like setose process; ventrolateral margin without processes. Parameres present, paired, arising ventrobasally and fused to phallobase, sclerotized and rod-like, slender and elongate, sinuous, downturned basally, distal portion slightly upturned, directed posteriorly and inward, apex pointed, ventrobasally with small patch of setae. Phallobase reduced, lightly sclerotized. Phallicata forming a long sclerotized dorsal sheath, slightly bent upward medially, with pair of irregular lobe-like lateral flanges projecting posteroventrally. Endophallus membranous, enlarged and convoluted when invaginated, with lightly sclerotized lobe ventrally and laterally, containing 2 small sclerites.</p><fig id="F19" position="float" orientation="portrait"><label>Figure 19.</label><caption><p><italic><tp:taxon-name>Itauara plaumanni</tp:taxon-name></italic> (Flint, 1974) (UMSP000086359). Male genitalia: (<bold>A</bold>) Sternum VI process; ttt (<bold>B</bold>) lateral; (<bold>C</bold>) dorsal; (<bold>D</bold>) ventral. Abbreviations: dl. pr. = dorsolateral process; enph. = endophallus; phb = phallobase; phc. = phallicata; phc. pr. = phallicata process; pmr . = paramere; t. X = tergum X.</p></caption><graphic xmlns:xlink="http://www.w3.org/1999/xlink" xlink:href="ZooKeys-114-041-g019.jpg" position="float" orientation="portrait" xlink:type="simple"/></fig></tp:treatment-sec><tp:treatment-sec sec-type="Material examined"><title>Material examined.</title><p><bold>Holotype male: BRAZIL: Santa Catarina:</bold> Nova Teutonia, <named-content xmlns:xlink="http://www.w3.org/1999/xlink" content-type="dwc:verbatimCoordinates" xlink:type="simple">27°03'00"S, 052°24'00"W</named-content>, 1.ii.1964 (F. Plaumann) (UMSP000027160) (NMNH).</p><p><bold>Paratypes: BRAZIL: Santa Catarina:</bold> same data as holotype, 1.ix.1963 (F. Plaumann) — 1 male (NMNH), same, 1.xi.1963 (F. Plaumann) — 7 males (NMNH); same, Nova Teutonia, <named-content xmlns:xlink="http://www.w3.org/1999/xlink" content-type="dwc:verbatimCoordinates" xlink:type="simple">27°11'00"S, 052°23'00"W</named-content>, 300–500 m, 1.i.1963 (F. Plaumann) — 1 male, (NMNH), same, 1.i.1964 (F. Plaumann) — 7 males (NMNH).</p><p>Additional material examined: <bold>ARGENTINA: Misiones:</bold> Cataratas del Iguazú, 14.x.1985 — 2 males (MACN); <bold>Salto:</bold> Salto Grande, cascada, 10.xi.1955 (C.S. Carbonell) — 46 males (MACN); <bold>URUGUAY: Artigas:</bold> San Gregorio, <named-content xmlns:xlink="http://www.w3.org/1999/xlink" content-type="dwc:verbatimCoordinates" xlink:type="simple">30°33'00"S, 057°52'00"W</named-content> (Carbonell, Mesa, &amp; San Martin) — 1 male (MACN); Orillas Rio Uruguay (Carbonell, AM, PSM) — 1 male, 3 females (MACN); <bold>Paysandu:</bold> Sta. Rita, Orilla Rio Uruguay, <named-content xmlns:xlink="http://www.w3.org/1999/xlink" content-type="dwc:verbatimCoordinates" xlink:type="simple">32°07'00"S, 058°09'00"W</named-content>, 8.xii.1955 (C.S. Carbonell) — 10 males (MACN); 1.xii.1959 (C.S. Carbonell) — 1 male (MACN).</p></tp:treatment-sec></tp:taxon-treatment>
