# Supplementary material for: Revision of the Neotropical caddisfly genus Itauara Müller, 1888 (Trichoptera, Glossosomatidae)
Source: Zookeys. 2011 Jun 30;(114):41–100. doi: 10.3897/zookeys.114.1405 (PMC3130345; doi:10.3897/zookeys.114.1405)
Supplement: XML Treatment for Itauara simplex [file zookeys.114.1405-treatment19.xml]

<!DOCTYPE tp:taxon-treatment
  PUBLIC "-//TaxonX//DTD Taxonomic Treatment Publishing DTD v0 20100105//EN" "tax-treatment-NSO.dtd">
<tp:taxon-treatment xmlns:tp="http://www.plazi.org/taxpub"><tp:treatment-meta><mixed-citation publication-type="journal"><person-group><name><surname>Robertson</surname><given-names>Desiree R.</given-names></name><name><surname>Holzenthal</surname><given-names>Ralph W.</given-names></name></person-group><article-title>Revision of the Neotropical caddisfly genus <italic>Itauara</italic> Müller, 1888 (Trichoptera, Glossosomatidae)</article-title><source>Zookeys</source><day>30</day><month>6</month><year>2011</year><volume>2011</volume><issue>114</issue><fpage>41</fpage><lpage>100</lpage><pub-id pub-id-type="doi">10.3897/zookeys.114.1405</pub-id></mixed-citation></tp:treatment-meta><tp:nomenclature><tp:taxon-name>
                        <tp:taxon-name-part taxon-name-part-type="genus">Itauara</tp:taxon-name-part>
                        <tp:taxon-name-part taxon-name-part-type="species">simplex</tp:taxon-name-part>
                    <object-id xmlns:xlink="http://www.w3.org/1999/xlink" xlink:type="simple">urn:lsid:zoobank.org:act:E7688425-1DE8-4A29-8902-DCDCFC75B036</object-id>
										<object-id xmlns:xlink="http://www.w3.org/1999/xlink" xlink:type="simple">http://species-id.net/wiki/Itauara_simplex</object-id>
                    </tp:taxon-name><tp:taxon-authority>Robertson &amp; Holzenthal</tp:taxon-authority><tp:taxon-status xmlns:xlink="http://www.w3.org/1999/xlink" xlink:type="simple">sp. n.</tp:taxon-status><xref ref-type="fig" rid="F21">Fig. 21A–C</xref></tp:nomenclature><tp:treatment-sec sec-type="Description"><title>Description. </title><p>This species can be recognized by its rather simple genitalic capsule. Tergum X is produced dorsomesally into a broad, elongate plate and has just one small ventrolateral process. The parameres are relatively short, straight basally, but slightly bent downward distally. The phallicata is short and very lightly sclerotized, and the endophallus is large and membranous, with 2 lateral patches or elongate setae apically. <italic><tp:taxon-name>Itauara guarani</tp:taxon-name></italic> also has a very lightly sclerotized phallicata, but the 2 species differ in the shape of the parameres and <italic><tp:taxon-name>Itaura guarani</tp:taxon-name></italic> has lateral flange-like processes on the phallicata.</p><p>Adult. Body, wings, and appendages fuscous, intermingled with rufous or golden hairs. Wings with conspicuous white spot at the arculus. Forewing slightly broader past anastomosis, but with margins nearly parallel, apex subacute. Forewing venation incomplete, with apical forks I, II, and III present; Sc and R1 distinct along their entire lengths; fork I petiolate, but with extremely short stem; fork II petiolate, stem about the same length as fork; fork III petiolate; stem longer than fork; Cu1 complete, reaching wing margin; Cu1 and Cu2 intersecting near anastomosis; row of erect setae present along Cu2; A3 absent; crossveins forming a relatively linear transverse cord; discoidal cell longer than Rs vein. Hind wing margins nearly parallel, tapering only slightly past anastomosis; apical fork II present; Sc and R1 fused basally; A2 absent. Tibial spurs 1,4,4, foretibial spur extremely reduced and hairlike. Sixth sternal process thumb-like, apex rounded, associated with weak oblique apodeme posteriorly.</p><p>Male genitalia. Preanal and inferior appendages absent. Segment IX dorsally narrow, broad medially and ventrally; anterior margin rounded; posterolateral margin lightly sclerotized; sternum IX without modification. Tergum X incompletely fused to tergum IX with membrane or lightly sclerotized region ventrolaterally; dorsomesal margin produced into a single broad, plate-like process; dorsolateral margin slightly irregular, without processes; ventrolateral margin with small, irregular, paired setose process. Parameres present, paired, arising ventrobasally from fused endotheca and phallobase, sclerotized and rod-like, slender and elongate, straight medially and basally, curving downward distally, directed posteroventrally, apex pointed. Phallobase reduced, lightly sclerotized with phallic shield. Phallicata short, with lightly sclerotized base, rugous medially, becoming membranous distally. Endophallus membranous, en<!--PageBreak-->larged and convoluted when invaginated, with1 upper lobe and 2 lower lobes, with paired patch of elongate setae laterally.</p><fig id="F21" position="float" orientation="portrait"><label>Figure 21.</label><caption><p><italic><tp:taxon-name>Itauara simplex</tp:taxon-name></italic> sp. n. (UMSP000069700). Male genitalia: (<bold>A</bold>) lateral; (<bold>B</bold>) dorsal; (<bold>C</bold>) ventral. Abbreviations: enph. = endophallus; phb = phallobase; phc. = phallicata; pmr . = paramere; t. X = tergum X; vl. pr. = ventrolateral process.</p></caption><graphic xmlns:xlink="http://www.w3.org/1999/xlink" xlink:href="ZooKeys-114-041-g021.jpg" position="float" orientation="portrait" xlink:type="simple"/></fig></tp:treatment-sec><tp:treatment-sec sec-type="Material examined"><title>Material examined.</title><p> <bold>Holotype male: BRAZIL: São Paulo:</bold> Parque Nacional da Serra da Bocaina, Cachoeira dos Posses, <named-content xmlns:xlink="http://www.w3.org/1999/xlink" content-type="dwc:verbatimCoordinates" xlink:type="simple">22°46'26"S, 044°36'15"W</named-content>, 1250, 3.iii.2002 (Holzenthal, Blahnik, Paprocki, Prather) (UMSP000069700) (MZUSP).<!--PageBreak--></p><p><bold>Paratype:</bold> <bold>BRAZIL: São Paulo:</bold> same data as holotype — 1 female (UMSP).</p></tp:treatment-sec><tp:treatment-sec sec-type="Etymology"><title>Etymology.</title><p>This species is so named for the rather simple structure of the phallic apparatus and genital capsule.</p></tp:treatment-sec></tp:taxon-treatment>
