# Supplementary material for: Revision of the Neotropical caddisfly genus Itauara Müller, 1888 (Trichoptera, Glossosomatidae)
Source: Zookeys. 2011 Jun 30;(114):41–100. doi: 10.3897/zookeys.114.1405 (PMC3130345; doi:10.3897/zookeys.114.1405)
Supplement: XML Treatment for Itauara unidentata [file zookeys.114.1405-treatment23.xml]

<!DOCTYPE tp:taxon-treatment
  PUBLIC "-//TaxonX//DTD Taxonomic Treatment Publishing DTD v0 20100105//EN" "tax-treatment-NSO.dtd">
<tp:taxon-treatment xmlns:tp="http://www.plazi.org/taxpub"><tp:treatment-meta><mixed-citation publication-type="journal"><person-group><name><surname>Robertson</surname><given-names>Desiree R.</given-names></name><name><surname>Holzenthal</surname><given-names>Ralph W.</given-names></name></person-group><article-title>Revision of the Neotropical caddisfly genus <italic>Itauara</italic> Müller, 1888 (Trichoptera, Glossosomatidae)</article-title><source>Zookeys</source><day>30</day><month>6</month><year>2011</year><volume>2011</volume><issue>114</issue><fpage>41</fpage><lpage>100</lpage><pub-id pub-id-type="doi">10.3897/zookeys.114.1405</pub-id></mixed-citation></tp:treatment-meta><tp:nomenclature><tp:taxon-name>
                        <tp:taxon-name-part taxon-name-part-type="genus">Itauara</tp:taxon-name-part>
                        <tp:taxon-name-part taxon-name-part-type="species">unidentata</tp:taxon-name-part>
                    <object-id xmlns:xlink="http://www.w3.org/1999/xlink" xlink:type="simple">urn:lsid:zoobank.org:act:63403AB7-370C-4DA2-8628-C630D0C9C1E6</object-id>
										<object-id xmlns:xlink="http://www.w3.org/1999/xlink" xlink:type="simple">http://species-id.net/wiki/Itauara_unidentata</object-id>
                    </tp:taxon-name><tp:taxon-authority>Robertson &amp; Holzenthal</tp:taxon-authority><tp:taxon-status xmlns:xlink="http://www.w3.org/1999/xlink" xlink:type="simple">sp. n.</tp:taxon-status><xref ref-type="fig" rid="F2">Fig. 2C</xref><xref ref-type="fig" rid="F25">25A–C</xref></tp:nomenclature><tp:treatment-sec sec-type="Description"><title>Description. </title><p>This species can be diagnosed by its large, tooth-like paramere process, and broad inferior appendage process. It is most similar to <italic><tp:taxon-name>Itaura bidentata</tp:taxon-name></italic> sp. n., which has a similarly shaped tergum X, dorsomesal spine, and apical sclerites. The 2 species can be separated by their paramere processes; in <italic><tp:taxon-name>Itaura unidentata</tp:taxon-name></italic> the paramere consists of a single large tooth-like process, whereas in <italic><tp:taxon-name>Itaura bidentata</tp:taxon-name></italic>, the paramere process is bifid. <italic><tp:taxon-name>Itauara amazonica</tp:taxon-name></italic> also has a dorsomesal spine, but can be distinguished from <italic><tp:taxon-name>Itaura unidentata</tp:taxon-name></italic> by the simple shape of tergum X and parameres. Itauara <italic>spiralis</italic> sp. n., has a similarly shaped tergum X, but is easily distinguished from <italic><tp:taxon-name>Itaura unidentata</tp:taxon-name></italic> by differences in the shape of the inferior appendage process, parameres, and phallicata.</p><p>Adult. Body, wings, and appendages pale or tawny brown in alcohol. Forewing slightly broader past anastomosis, but with margins nearly parallel, apex subacute. Forewing venation incomplete, with apical forks I, II, III, and IV present; Sc and R1 distinct along their entire lengths; fork I sessile; fork II sessile; fork III petiolate, stem longer than fork; fork IV petiolate, stem slightly shorter than fork; Cu1 complete, reaching wing margin; Cu1 and Cu2 intersecting near anastomosis; row of erect setae present along Cu2; A3 absent; crossveins forming a relatively linear transverse cord; <!--PageBreak--><!--PageBreak-->discoidal cell longer than Rs vein. Hind wing narrow and slightly scalloped past anastomosis; apical forks II and V present; Sc and R1 fused basally; A2 absent. Tibial spurs 1,4,4, foretibial spur extremely reduced and hairlike. Sixth sternal process short and digitate, apex attenuate and pointed, associated with strong oblique apodeme posteriorly.</p><p>Male genitalia. Preanal appendages absent. Segment IX dorsally and ventrally narrow, broad medially; anterior margin rounded; posterolateral margin membranous or very lightly sclerotized; sternum IX without modification. Tergum X incompletely fused to tergum IX with membrane or lightly sclerotized region ventrolaterally; dorsomesal margin straight, without processes; dorsolateral margin with paired elongate, down-turned, finger-like process; ventrolateral margin with paired, broad flange-like setose process consisting of several small irregular lobes. Inferior appendages present as single, broad, irregular setose process, broadest basally, fused to phallobase ventrobasally, bearing a single pair of small digitate lobes ventrolaterally, each bearing a seta. Parameres present, paired, arising laterally from endotheca, strongly sclerotized, large tooth-like process, curving ventrally and outward, apex pointed. Phallobase reduced, lightly sclerotized dorsally, laterally membranous, with 2 irregular and elongate sclerites arising basolaterally. Phallicata forming a short slerotized dorsal sheath with an elongate dorsomesal spine arising posteriorly to phallobase.</p><fig id="F25" position="float" orientation="portrait"><label>Figure 25.</label><caption><p><italic><tp:taxon-name>Itauara unidentata</tp:taxon-name></italic> sp. n. (UMSP000118535). Male genitalia (<bold>A</bold>) lateral; (<bold>B</bold>) dorsal; (<bold>C</bold>) ventral. Abbreviations: ap. sp. = apical spine; dl. pr. = dorsolateral process; dm. sp. = dorsomesal spine; enph. = endophallus; inf. ap. = inferior appendage process; phb. = phallobase; phc. = phallicata; pmr . = paramere; t. X = tergum X; vl. pr. = ventrolateral process.</p></caption><graphic xmlns:xlink="http://www.w3.org/1999/xlink" xlink:href="ZooKeys-114-041-g025.jpg" position="float" orientation="portrait" xlink:type="simple"/></fig></tp:treatment-sec><tp:treatment-sec sec-type="Material examined"><title>Material examined.</title><p> <bold>Holotype male: GUYANA: Kanuku Mountains:</bold> Kumu River &amp; Falls, <named-content xmlns:xlink="http://www.w3.org/1999/xlink" content-type="dwc:verbatimCoordinates" xlink:type="simple">03°15'54"N, 059°43'30"W</named-content>, 28–30.iv.1995 (W.N. Mathis) (UMSP000118535) (NMNH).</p><p><bold>Paratypes:</bold> <bold>GUYANA: Kanuku Mountains:</bold> same data as holotype, (W.N. Mathis) — 1 female (NMNH); same, (O.S. Flint) — 1 male (NMNH).</p></tp:treatment-sec><tp:treatment-sec sec-type="Etymology"><title>Etymology.</title><p>The name <italic>unidentata</italic> is suggested by the single tooth-like paramere process.</p><sec sec-type="Key to males of Itauara"><title>Key to males of Itauara</title><p>In most cases, it should be possible to identify most species by simple comparisons to illustrations and reference to the species diagnoses and descriptions. The following key is meant to help the user focus on male genitalic features most useful in identifying species and should be used in conjunction with the provided illustrations and descriptions.</p><table-wrap content-type="key" position="anchor" orientation="portrait"><table><tbody><tr><td rowspan="1" colspan="1">1</td><td rowspan="1" colspan="1">Inferior appendages present as single, sometimes apically bifid, setose process, fused to phallobase ventrobasally (<xref ref-type="fig" rid="F4">Figs 4</xref><xref ref-type="fig" rid="F5"/>–<xref ref-type="fig" rid="F6">6</xref>, <xref ref-type="fig" rid="F10">10</xref>, <xref ref-type="fig" rid="F13">13</xref>, <xref ref-type="fig" rid="F14">14</xref>, <xref ref-type="fig" rid="F16">16</xref><xref ref-type="fig" rid="F17"/>–<xref ref-type="fig" rid="F18">18</xref>, <xref ref-type="fig" rid="F22">22</xref>, <xref ref-type="fig" rid="F23">23</xref>, <xref ref-type="fig" rid="F25">25</xref>)</td><td rowspan="1" colspan="1">2</td></tr><tr><td rowspan="1" colspan="1">–</td><td rowspan="1" colspan="1">Inferior appendages absent (<xref ref-type="fig" rid="F7">Figs 7</xref><xref ref-type="fig" rid="F8"/>–<xref ref-type="fig" rid="F9">9</xref>, <xref ref-type="fig" rid="F11">11</xref>, <xref ref-type="fig" rid="F12">12</xref>, <xref ref-type="fig" rid="F15">15</xref>, <xref ref-type="fig" rid="F19">19</xref><xref ref-type="fig" rid="F20"/>–<xref ref-type="fig" rid="F1">21</xref>, <xref ref-type="fig" rid="F24">24</xref>)</td><td rowspan="1" colspan="1">13</td></tr><tr><td rowspan="1" colspan="1">2(1)</td><td rowspan="1" colspan="1">Inferior appendage process relatively short and broad (<xref ref-type="fig" rid="F4">Figs 4C</xref>, <xref ref-type="fig" rid="F6">6C</xref>, <xref ref-type="fig" rid="F13">13C</xref>, <xref ref-type="fig" rid="F14">14C</xref>, <xref ref-type="fig" rid="F16">16C</xref>, <xref ref-type="fig" rid="F22">22C</xref>, <xref ref-type="fig" rid="F25">25C</xref>)</td><td rowspan="1" colspan="1">3</td></tr><tr><td rowspan="1" colspan="1">–</td><td rowspan="1" colspan="1">Inferior appendage process relatively narrow and elongate (<xref ref-type="fig" rid="F5">Figs 5D</xref>, <xref ref-type="fig" rid="F10">10C</xref>, <xref ref-type="fig" rid="F17">17C</xref>, <xref ref-type="fig" rid="F18">18C</xref>, <xref ref-type="fig" rid="F23">23C</xref>)</td><td rowspan="1" colspan="1">9    <!--PageBreak--></td></tr><tr><td rowspan="1" colspan="1">3(2)</td><td rowspan="1" colspan="1">Tergum X dorsolateral margin with paired, very long, finger-like processes; phallicata with elongate dorsomesal spine (<xref ref-type="fig" rid="F6">Figs 6</xref>, <xref ref-type="fig" rid="F22">22</xref>, <xref ref-type="fig" rid="F25">25</xref>)</td><td rowspan="1" colspan="1">4</td></tr><tr><td rowspan="1" colspan="1">–</td><td rowspan="1" colspan="1">Tergum X dorsolateral margin without paired long, finger-like processes; phallicata without dorsomesal spine (<xref ref-type="fig" rid="F4">Fig. 4</xref>, <xref ref-type="fig" rid="F13">13</xref>, <xref ref-type="fig" rid="F14">14</xref>, <xref ref-type="fig" rid="F16">16</xref>)</td><td rowspan="1" colspan="1">6</td></tr><tr><td rowspan="1" colspan="1">4(3)</td><td rowspan="1" colspan="1">Inferior appendage process bifid apically; endophallus without apical sclerites; parameres rather elongate, spiral-shaped, curving nearly 360 degrees (<xref ref-type="fig" rid="F22">Fig. 22</xref>)</td><td rowspan="1" colspan="1"><italic><tp:taxon-name>Itauara spiralis</tp:taxon-name></italic> sp. n.</td></tr><tr><td rowspan="1" colspan="1">–</td><td rowspan="1" colspan="1">Inferior appendage process not bifid; endophallus with apical sclerites; parameres rather broad and tooth-like, not spiral-shaped (<xref ref-type="fig" rid="F6">Figs 6</xref>, <xref ref-type="fig" rid="F25">25</xref>)</td><td rowspan="1" colspan="1">5</td></tr><tr><td rowspan="1" colspan="1">5(4)</td><td rowspan="1" colspan="1">Parameres bifid (<xref ref-type="fig" rid="F6">Fig. 6</xref>)</td><td rowspan="1" colspan="1"><italic><tp:taxon-name>Itauara bidentata</tp:taxon-name></italic> sp. n.</td></tr><tr><td rowspan="1" colspan="1">–</td><td rowspan="1" colspan="1">Parameres not bifid (<xref ref-type="fig" rid="F25">Fig. 25</xref>)</td><td rowspan="1" colspan="1"><italic><tp:taxon-name>Itauara unidentata</tp:taxon-name></italic> sp. n.</td></tr><tr><td rowspan="1" colspan="1">6(3)</td><td rowspan="1" colspan="1">Tergum X with elongate, attenuate, downturned dorsomesal process (<xref ref-type="fig" rid="F4">Figs 4A–B</xref>, <xref ref-type="fig" rid="F13">13A–B</xref>, <xref ref-type="fig" rid="F16">16A–B</xref>)</td><td rowspan="1" colspan="1">7</td></tr><tr><td rowspan="1" colspan="1">–</td><td rowspan="1" colspan="1">Tergum X dorsomesal margin bifid (<xref ref-type="fig" rid="F14">Fig. 14</xref>)</td><td rowspan="1" colspan="1"><italic><tp:taxon-name>Itauara jamesii</tp:taxon-name></italic> sp. n.</td></tr><tr><td rowspan="1" colspan="1">7(6)</td><td rowspan="1" colspan="1">Inferior appendage process bifid apically (<xref ref-type="fig" rid="F4">Fig. 4C</xref>)</td><td rowspan="1" colspan="1"><italic><tp:taxon-name>Itauara alexanderi</tp:taxon-name></italic> sp. n.</td></tr><tr><td rowspan="1" colspan="1">–</td><td rowspan="1" colspan="1">Inferior appendage process not bifid (<xref ref-type="fig" rid="F13">Figs 13C</xref>, <xref ref-type="fig" rid="F16">16C</xref>)</td><td rowspan="1" colspan="1">8</td></tr><tr><td rowspan="1" colspan="1">8(7)</td><td rowspan="1" colspan="1">Parameres extremely sinuous, not forked; endophallus with large, bifid apical processes; tergum X ventrolateral margin with small, subtriangular setose process (<xref ref-type="fig" rid="F13">Fig. 13</xref>)</td><td rowspan="1" colspan="1"><italic><tp:taxon-name>Itauara guyanensis</tp:taxon-name></italic> sp. n.</td></tr><tr><td rowspan="1" colspan="1">–</td><td rowspan="1" colspan="1">Parameres forked, not sinuous; endophallus entirely membranous without apical processes or sclerites; tergum X ventrolateral margin with broad, irregular, flange-like setose process (<xref ref-type="fig" rid="F16">Fig. 16</xref>)</td><td rowspan="1" colspan="1"><italic><tp:taxon-name>Itauara lucinda</tp:taxon-name></italic> sp. n.</td></tr><tr><td rowspan="1" colspan="1">9(2)</td><td rowspan="1" colspan="1">Tergum X dorsomesal margin divided apicomesally, slightly notched, or with large, prominent bifid process; inferior appendage process not bifid (<xref ref-type="fig" rid="F5">Figs 5</xref>, <xref ref-type="fig" rid="F17">17</xref>, <xref ref-type="fig" rid="F18">18</xref>)</td><td rowspan="1" colspan="1">10</td></tr><tr><td rowspan="1" colspan="1">–</td><td rowspan="1" colspan="1">Tergum X dorsomesal margin not divided apicomesally, bifid, slightly notched, or with large, prominent bifid process; inferior appendage process bifid apically (<xref ref-type="fig" rid="F10">Figs 10</xref>, <xref ref-type="fig" rid="F23">23</xref>)</td><td rowspan="1" colspan="1">12</td></tr><tr><td rowspan="1" colspan="1">10(9)</td><td rowspan="1" colspan="1">Parameres curving upward or tusk-like; phallicata with elongate, apically bifid, dorsomesal spine (<xref ref-type="fig" rid="F5">Fig. 5</xref>)</td><td rowspan="1" colspan="1"><italic><tp:taxon-name>Itauara amazonica</tp:taxon-name></italic> (Flint 1971)</td></tr><tr><td rowspan="1" colspan="1">–</td><td rowspan="1" colspan="1">Parameres not curving upward or tusk-like; phallicata without dorsomesal spine (<xref ref-type="fig" rid="F17">Figs 17</xref>, <xref ref-type="fig" rid="F18">18</xref>)</td><td rowspan="1" colspan="1">11</td></tr><tr><td rowspan="1" colspan="1">11(10)</td><td rowspan="1" colspan="1">Parameres spiral-shaped or ram-like, curving nearly 360 degrees; endophallus largely membranous, without apical sclerite (<xref ref-type="fig" rid="F17">Fig. 17</xref>)</td><td rowspan="1" colspan="1"><italic><tp:taxon-name>Itauara ovis</tp:taxon-name></italic> sp. n.</td></tr><tr><td rowspan="1" colspan="1">–</td><td rowspan="1" colspan="1">Parameres nearly straight; endophallus lightly sclerotized, with small apical sclerite (<xref ref-type="fig" rid="F18">Fig. 18</xref>)</td><td rowspan="1" colspan="1">Itauara peruensis sp. n.</td></tr><tr><td rowspan="1" colspan="1">12(9)</td><td rowspan="1" colspan="1">Tergum X with elongate, attenuate, downturned dorsomesal process (<xref ref-type="fig" rid="F23">Fig. 23</xref>)</td><td rowspan="1" colspan="1"><italic><tp:taxon-name>Itauara stella</tp:taxon-name></italic> sp. n.</td></tr><tr><td rowspan="1" colspan="1">–</td><td rowspan="1" colspan="1">Tergum X with large, blunt, dorsomesal process, elongate in dorsal view, subtriangular in lateral view (<xref ref-type="fig" rid="F10">Fig. 10</xref>)</td><td rowspan="1" colspan="1"><italic><tp:taxon-name>Itauara emilia</tp:taxon-name></italic> sp. n.</td></tr><tr><td rowspan="1" colspan="1">13(1)</td><td rowspan="1" colspan="1">Phallicata with paired lateral flanges or processes (<xref ref-type="fig" rid="F9">Figs 9A</xref>, <xref ref-type="fig" rid="F11">11A</xref>, <xref ref-type="fig" rid="F12">12B</xref>, <xref ref-type="fig" rid="F19">19B</xref>, <xref ref-type="fig" rid="F20">20B</xref>, <xref ref-type="fig" rid="F24">24A</xref>)</td><td rowspan="1" colspan="1">14<!--PageBreak--></td></tr><tr><td rowspan="1" colspan="1">–</td><td rowspan="1" colspan="1">Phallicata without paired lateral flanges or processes (<xref ref-type="fig" rid="F7">Figs 7A</xref>, <xref ref-type="fig" rid="F8">8A</xref>, <xref ref-type="fig" rid="F15">15A</xref>, <xref ref-type="fig" rid="F21">21A</xref>)</td><td rowspan="1" colspan="1">19</td></tr><tr><td rowspan="1" colspan="1">14(13)</td><td rowspan="1" colspan="1">Tergum X dorsomesal margin irregular, with several small setose processes (<xref ref-type="fig" rid="F9">Figs 9B</xref>, <xref ref-type="fig" rid="F24">24B</xref>)</td><td rowspan="1" colspan="1">15</td></tr><tr><td rowspan="1" colspan="1">–</td><td rowspan="1" colspan="1">Tergum X dorsomesal margin not irregular (<xref ref-type="fig" rid="F11">Figs 11A–B</xref>, <xref ref-type="fig" rid="F12">12B–C</xref>)</td><td rowspan="1" colspan="1">16</td></tr><tr><td rowspan="1" colspan="1">15(14)</td><td rowspan="1" colspan="1">Parameres curving upward, tusk-like; endophallus without apical processes or sclerites (<xref ref-type="fig" rid="F24">Fig. 24</xref>)</td><td rowspan="1" colspan="1"><italic><tp:taxon-name>Itauara tusci</tp:taxon-name></italic> sp. n.</td></tr><tr><td rowspan="1" colspan="1">–</td><td rowspan="1" colspan="1">Parameres arcuate, curving downward; endophallus with tooth-like apical sclerite (<xref ref-type="fig" rid="F9">Fig. 9</xref>)</td><td rowspan="1" colspan="1"><italic><tp:taxon-name>Itauara charlotta</tp:taxon-name></italic> sp. n.</td></tr><tr><td rowspan="1" colspan="1">16(14)</td><td rowspan="1" colspan="1">Tergum X with elongate, attenuate, downturned dorsomesal process (<xref ref-type="fig" rid="F11">Figs 11A–B</xref>, <xref ref-type="fig" rid="F12">12B–C</xref>)</td><td rowspan="1" colspan="1">17</td></tr><tr><td rowspan="1" colspan="1">–</td><td rowspan="1" colspan="1">Tergum X without elongate dorsomesal processes (<xref ref-type="fig" rid="F19">Figs 19B–C</xref>, <xref ref-type="fig" rid="F20">20B–C</xref>)</td><td rowspan="1" colspan="1">18</td></tr><tr><td rowspan="1" colspan="1">17(16)</td><td rowspan="1" colspan="1">Parameres sinuous; phallicata very lightly sclerotized basally, rugous or membranous distally (<xref ref-type="fig" rid="F12">Fig. 12</xref>)</td><td rowspan="1" colspan="1"><italic><tp:taxon-name>Itauara guarani</tp:taxon-name></italic> (Angrisano 1993)</td></tr><tr><td rowspan="1" colspan="1">–</td><td rowspan="1" colspan="1">Parameres arcuate, curving downward; phallicata entirely sclerotized (<xref ref-type="fig" rid="F11">Fig. 11</xref>)</td><td rowspan="1" colspan="1"><italic><tp:taxon-name>Itauara flinti</tp:taxon-name></italic> sp. n.</td></tr><tr><td rowspan="1" colspan="1">18(16)</td><td rowspan="1" colspan="1">Parameres curving upward, tusk-like; phallicata strongly curved medially, directed anterodorsally (<xref ref-type="fig" rid="F20">Fig. 20</xref>)</td><td rowspan="1" colspan="1"><italic><tp:taxon-name>Itauara rodmani</tp:taxon-name></italic> sp. n.</td></tr><tr><td rowspan="1" colspan="1">–</td><td rowspan="1" colspan="1">Parameres sinuous; phallicata nearly straight, distal portion slightly upturned (<xref ref-type="fig" rid="F19">Fig. 19</xref>)</td><td rowspan="1" colspan="1"><italic><tp:taxon-name>Itauara plaumanni</tp:taxon-name></italic> (Flint 1974)</td></tr><tr><td rowspan="1" colspan="1">19(13)</td><td rowspan="1" colspan="1">Sternum IX bearing 2 pairs of extremely elongate, seta-like processes; parameres vestigial, consisting only of a pair of small, digitate setose lobes arising ventrolaterally from endotheca (<xref ref-type="fig" rid="F8">Fig. 8</xref>)</td><td rowspan="1" colspan="1"><italic><tp:taxon-name>Itauara brasiliana</tp:taxon-name></italic> (Mosely 1939)</td></tr><tr><td rowspan="1" colspan="1">–</td><td rowspan="1" colspan="1">Sternum IX without modification; parameres prominently present (<xref ref-type="fig" rid="F7">Figs 7</xref>, <xref ref-type="fig" rid="F15">15</xref>, <xref ref-type="fig" rid="F21">21</xref>)</td><td rowspan="1" colspan="1">20</td></tr><tr><td rowspan="1" colspan="1">20(19)</td><td rowspan="1" colspan="1">Tergum X with elongate, attenuate, slightly downturned dorsomesal process; parameres curving upward, tusk-like (<xref ref-type="fig" rid="F7">Fig. 7</xref>)</td><td rowspan="1" colspan="1"><italic><tp:taxon-name>Itauara blahniki</tp:taxon-name></italic> sp. n.</td></tr><tr><td rowspan="1" colspan="1">–</td><td rowspan="1" colspan="1">Tergum X without elongate dorsomesal processes; parameres not curving upward or tusk-like (<xref ref-type="fig" rid="F15">Figs 15</xref>, <xref ref-type="fig" rid="F21">21</xref>)</td><td rowspan="1" colspan="1">21</td></tr><tr><td rowspan="1" colspan="1">21(20)</td><td rowspan="1" colspan="1">Tergum X dorsomesal margin blunt; parameres bent basally at nearly 90 degree angle, directed dorsally; phallicata sclerotized, not continuous from phallobase (<xref ref-type="fig" rid="F15">Fig. 15</xref>)</td><td rowspan="1" colspan="1"><italic><tp:taxon-name>Itauara julia</tp:taxon-name></italic> sp. n.</td></tr><tr><td rowspan="1" colspan="1">–</td><td rowspan="1" colspan="1">Tergum X dorsomesal margin roof-like, strongly produced; parameres arcuate, curving downward; phallicata very lightly sclerotized basally, more membranous and rugous distally, continuous from phallobase (<xref ref-type="fig" rid="F21">Fig. 21</xref>)</td><td rowspan="1" colspan="1"><italic><tp:taxon-name>Itauara simplex</tp:taxon-name></italic> sp. n.</td></tr></tbody></table></table-wrap></sec></tp:treatment-sec><tp:treatment-sec><!--Section generated to contain objects referenced in tp:taxon-treatment.--><fig id="F2" position="float" orientation="portrait"><label>Figure 2.</label><caption><p>Forewings. (<bold>A</bold>) <italic><tp:taxon-name>Itauara brasiliana</tp:taxon-name></italic> (Mosely). (<bold>B</bold>) <italic><tp:taxon-name>Itauara guyanensis</tp:taxon-name></italic> sp. n. (<bold>C</bold>) <italic><tp:taxon-name>Itauara unidentata</tp:taxon-name></italic> sp. n. Wings between taxa not to scale.</p></caption><graphic xmlns:xlink="http://www.w3.org/1999/xlink" xlink:href="ZooKeys-114-041-g002.jpg" position="float" orientation="portrait" xlink:type="simple"/></fig><fig id="F4" position="float" orientation="portrait"><label>Figure 4.</label><caption><p><italic><tp:taxon-name>Itauara alexanderi</tp:taxon-name></italic> sp. n. (composite of UMSP000114626 &amp; UMSP000052590). Male genitalia: (<bold>A</bold>) lateral; (<bold>B</bold>) dorsal; (<bold>C</bold>) ventral. Abbreviations: dm. pr. = dorsomesal process; enph. = endophallus; inf. ap. = inferior appendage process; phb = phallobase; phc. = phallicata; pmr . = paramere; t. X = tergum X; vl. pr. = ventrolateral process.</p></caption><graphic xmlns:xlink="http://www.w3.org/1999/xlink" xlink:href="ZooKeys-114-041-g004.jpg" position="float" orientation="portrait" xlink:type="simple"/></fig><fig id="F5" position="float" orientation="portrait"><label>Figure 5.</label><caption><p><italic><tp:taxon-name>Itauara amazonica</tp:taxon-name></italic> (Flint, 1971) (UMSP000027156). (<bold>A</bold>) Process of sternum VI. Male genitalia: (<bold>B</bold>) lateral; (<bold>C</bold>) dorsal; (<bold>D</bold>) ventral. Abbreviations: ap. sp. = apical spine; dm. sp. = dorsomesal spine; enph. = endophallus; enph. pr. = endophallic process; inf. ap. = inferior appendage process; phb = phallobase; phc. = phallicata; pmr . = paramere; t. X = tergum X.</p></caption><graphic xmlns:xlink="http://www.w3.org/1999/xlink" xlink:href="ZooKeys-114-041-g005.jpg" position="float" orientation="portrait" xlink:type="simple"/></fig><fig id="F6" position="float" orientation="portrait"><label>Figure 6.</label><caption><p><italic><tp:taxon-name>Itauara bidentata</tp:taxon-name></italic> sp. n. (UMSP000210958). Male genitalia (<bold>A</bold>) lateral; (<bold>B</bold>) dorsal; (<bold>C</bold>) ventral. Abbreviations: ap. sp. = apical spine; dl. pr. = dorsolateral process; dm. sp. = dorsomesal spine; enph. = endophallus; inf. ap. = inferior appendage process; phb. = phallobase; phc. = phallicata; pmr . = paramere; t. X = tergum X; vl. pr. = ventrolateral process.</p></caption><graphic xmlns:xlink="http://www.w3.org/1999/xlink" xlink:href="ZooKeys-114-041-g006.jpg" position="float" orientation="portrait" xlink:type="simple"/></fig><fig id="F10" position="float" orientation="portrait"><label>Figure 10.</label><caption><p><italic><tp:taxon-name>Itauara emilia</tp:taxon-name></italic> (UMSP000029788). Male genitalia (<bold>A</bold>) lateral; (<bold>B</bold>) dorsal; (<bold>C</bold>) ventral. Abbreviations: dm. pr. = dorsomesal process; enph. = endophallus; inf. ap. = inferior appendage process; phb. = phallobase; phc. = phallicata; pmr . = paramere; t. X = tergum X; vl. pr. = ventrolateral process.</p></caption><graphic xmlns:xlink="http://www.w3.org/1999/xlink" xlink:href="ZooKeys-114-041-g010.jpg" position="float" orientation="portrait" xlink:type="simple"/></fig><fig id="F13" position="float" orientation="portrait"><label>Figure 13.</label><caption><p><italic><tp:taxon-name>Itauara guyanensis</tp:taxon-name></italic> sp. n. Male genitalia, everted (UMSP000210959) and non-everted (UMSP000210962). (<bold>A</bold>) lateral: left, everted; inset, non-everted (<bold>B</bold>) dorsal; (<bold>C</bold>) ventral. Abbreviations: ap. pr. = apical process; dl. pr. = dorsolateral process; dm. pr. = dorsomesal process; enph. = endophallus; inf. ap. = inferior appendage process; phb. = phallobase; phc. = phallicata; pmr . = paramere; t. X = tergum X; vl. pr. = ventrolateral process.</p></caption><graphic xmlns:xlink="http://www.w3.org/1999/xlink" xlink:href="ZooKeys-114-041-g013.jpg" position="float" orientation="portrait" xlink:type="simple"/></fig><fig id="F14" position="float" orientation="portrait"><label>Figure 14.</label><caption><p><italic><tp:taxon-name>Itauara jamesii</tp:taxon-name></italic> sp. n. (UMSP000087916). Male genitalia (<bold>A</bold>) lateral; (<bold>B</bold>) dorsal; (<bold>C</bold>) ventral. Abbreviations: dm. pr. = dorsomesal process; enph. = endophallus; enph. pr. = endophallic process; inf. ap. = inferior appendage process; phb. = phallobase; phc. = phallicata; pmr . = paramere; t. X = tergum X; vl. pr. = ventrolateral process.</p></caption><graphic xmlns:xlink="http://www.w3.org/1999/xlink" xlink:href="ZooKeys-114-041-g014.jpg" position="float" orientation="portrait" xlink:type="simple"/></fig><fig id="F16" position="float" orientation="portrait"><label>Figure 16.</label><caption><p><italic><tp:taxon-name>Itauara lucinda</tp:taxon-name></italic> sp. n. (UMSP000052593). Male genitalia (<bold>A</bold>) lateral; (<bold>B</bold>) dorsal; (<bold>C</bold>) ventral. Abbreviations: dm. pr. = dorsomesal process; enph. = endophallus; inf. ap. = inferior appendage process; phb. = phallobase; phc. = phallicata; pmr . = paramere; t. X = tergum X; vl. pr. = ventrolateral process.</p></caption><graphic xmlns:xlink="http://www.w3.org/1999/xlink" xlink:href="ZooKeys-114-041-g016.jpg" position="float" orientation="portrait" xlink:type="simple"/></fig><fig id="F17" position="float" orientation="portrait"><label>Figure 17.</label><caption><p><italic><tp:taxon-name>Itauara ovis</tp:taxon-name></italic> sp. n. (UMSP000118534) Male genitalia. (<bold>A</bold>) lateral; (<bold>B</bold>) dorsal; (<bold>C</bold>) ventral. Abbreviations: enph. = endophallus; enph. scl. = endophallic sclerite; inf. ap. = inferior appendage process; phc. = phallicata; pmr . = paramere; t. X = tergum X; vl. pr. = ventrolateral process.</p></caption><graphic xmlns:xlink="http://www.w3.org/1999/xlink" xlink:href="ZooKeys-114-041-g017.jpg" position="float" orientation="portrait" xlink:type="simple"/></fig><fig id="F18" position="float" orientation="portrait"><label>Figure 18.</label><caption><p><italic><tp:taxon-name>Itauara peruensis</tp:taxon-name></italic> sp. n. (UMSP000210957). Male genitalia (<bold>A</bold>) lateral; (<bold>B</bold>) dorsal; (<bold>C</bold>) ventral. Abbreviations: ap. scl. = apical sclerite; dm. pr. = dorsomesal process; enph. = endophallus; inf. ap. = inferior appendage process; phb. = phallobase; phc. = phallicata; pmr . = paramere; t. X = tergum X; vl. pr. = ventrolateral process.</p></caption><graphic xmlns:xlink="http://www.w3.org/1999/xlink" xlink:href="ZooKeys-114-041-g018.jpg" position="float" orientation="portrait" xlink:type="simple"/></fig><fig id="F22" position="float" orientation="portrait"><label>Figure 22.</label><caption><p><italic><tp:taxon-name>Itauara spiralis</tp:taxon-name></italic> sp. n. (UMSP000210960). Male genitalia (<bold>A</bold>) lateral; (<bold>B</bold>) dorsal; (<bold>C</bold>) ventral. Abbreviations: dl. pr. = dorsolateral process; dm. sp. = dorsomesal spine; enph. = endophallus; inf. ap. = inferior appendage process; phb. = phallobase; phc. = phallicata; pmr . = paramere; t. X = tergum X; vl. pr. = ventrolateral process.</p></caption><graphic xmlns:xlink="http://www.w3.org/1999/xlink" xlink:href="ZooKeys-114-041-g022.jpg" position="float" orientation="portrait" xlink:type="simple"/></fig><fig id="F23" position="float" orientation="portrait"><label>Figure 23.</label><caption><p><italic><tp:taxon-name>Itauara stella</tp:taxon-name></italic> sp. n. (UMSP000052589). Male genitalia (<bold>A</bold>) lateral; (<bold>B</bold>) dorsal; (<bold>C</bold>) ventral. Abbreviations: dm. pr. = dorsomesal process; enph. = endophallus; inf. ap. = inferior appendage process; phb. = phallobase; phc. = phallicata; pmr . = paramere; t. X = tergum X; vl. pr. = ventrolateral process.</p></caption><graphic xmlns:xlink="http://www.w3.org/1999/xlink" xlink:href="ZooKeys-114-041-g023.jpg" position="float" orientation="portrait" xlink:type="simple"/></fig><fig id="F7" position="float" orientation="portrait"><label>Figure 7.</label><caption><p><italic><tp:taxon-name>Itauara blahniki</tp:taxon-name></italic> sp. n. (UMSP000087057) Male genitalia: (<bold>A</bold>) lateral; (<bold>B</bold>) dorsal; (<bold>C</bold>) ventral. Abbreviations: dm. pr. = dorsomesal process; enph. = endophallus; phb = phallobase; phc. = phallicata; pmr . = paramere; t. X = tergum X; vl. pr. = ventrolateral process.</p></caption><graphic xmlns:xlink="http://www.w3.org/1999/xlink" xlink:href="ZooKeys-114-041-g007.jpg" position="float" orientation="portrait" xlink:type="simple"/></fig><fig id="F8" position="float" orientation="portrait"><label>Figure 8.</label><caption><p><italic><tp:taxon-name>Itauara brasiliana</tp:taxon-name></italic> (Mosely, 1939). Male genitalia. (<bold>A</bold>) lateral; (<bold>B</bold>) dorsal; (<bold>C</bold>) ventral. Abbreviations: enph. = endophallus; phc. = phallicata; pmr . = paramere; t. X = tergum X; vl. pr. = ventrolateral process.</p></caption><graphic xmlns:xlink="http://www.w3.org/1999/xlink" xlink:href="ZooKeys-114-041-g008.jpg" position="float" orientation="portrait" xlink:type="simple"/></fig><fig id="F9" position="float" orientation="portrait"><label>Figure 9.</label><caption><p><italic><tp:taxon-name>Itauara charlotta</tp:taxon-name></italic>, sp. n. (UMSP000086390). Male genitalia: (<bold>A</bold>) lateral; (<bold>B</bold>) dorsal; (<bold>C</bold>) ventral. Abbreviations: ap. sp. = apical spine; dl. pr. = dorsolateral process; dm. pr. = dorsomesal process; enph. = endophallus; phb = phallobase; phc. = phallicata; phc. pr. = phallicata process; pmr . = paramere; t. X = tergum X.</p></caption><graphic xmlns:xlink="http://www.w3.org/1999/xlink" xlink:href="ZooKeys-114-041-g009.jpg" position="float" orientation="portrait" xlink:type="simple"/></fig><fig id="F11" position="float" orientation="portrait"><label>Figure 11.</label><caption><p><italic><tp:taxon-name>Itauara flinti</tp:taxon-name></italic> sp. n. (UMSP000086388) Male genitalia: (<bold>A</bold>) lateral; (<bold>B</bold>) dorsal; (<bold>C</bold>) ventral. Abbreviations: dm. pr. = dorsomesal process; enph. = endophallus; phb = phallobase; phc. = phallicata; phc. pr. = phallicata process; pmr . = paramere; t. X = tergum X; vl. pr. = ventrolateral process.</p></caption><graphic xmlns:xlink="http://www.w3.org/1999/xlink" xlink:href="ZooKeys-114-041-g011.jpg" position="float" orientation="portrait" xlink:type="simple"/></fig><fig id="F12" position="float" orientation="portrait"><label>Figure 12.</label><caption><p><italic><tp:taxon-name>Itauara guarani</tp:taxon-name></italic> (Angrisano, 1993) (UMSP000086361). Male genitalia: (<bold>A</bold>) Sternum VI process; ttt (<bold>B</bold>) lateral; (<bold>C</bold>)dorsal; (<bold>D</bold>) ventral. Abbreviations: dm. pr. = dorsomesal process; enph. = endophallus; phb = phallobase; phc. = phallicata; phc. pr. = phallicata process; pmr . = paramere; t. X = tergum X; vl. pr. = ventrolateral process.</p></caption><graphic xmlns:xlink="http://www.w3.org/1999/xlink" xlink:href="ZooKeys-114-041-g012.jpg" position="float" orientation="portrait" xlink:type="simple"/></fig><fig id="F15" position="float" orientation="portrait"><label>Figure 15.</label><caption><p><italic><tp:taxon-name>Itauara julia</tp:taxon-name></italic> sp. n. Male genitalia: Male genitalia (<bold>A</bold>) lateral; (<bold>B</bold>) dorsal; (<bold>C</bold>) ventral. Abbreviations: dl. pr. = dorsolateral process; enph. = endophallus; enph. pr. = endophallic process; phb. = phallobase; phc. = phallicata; pmr . = paramere; t. X = tergum X; vl. pr. = ventrolateral process.</p></caption><graphic xmlns:xlink="http://www.w3.org/1999/xlink" xlink:href="ZooKeys-114-041-g015.jpg" position="float" orientation="portrait" xlink:type="simple"/></fig><fig id="F19" position="float" orientation="portrait"><label>Figure 19.</label><caption><p><italic><tp:taxon-name>Itauara plaumanni</tp:taxon-name></italic> (Flint, 1974) (UMSP000086359). Male genitalia: (<bold>A</bold>) Sternum VI process; ttt (<bold>B</bold>) lateral; (<bold>C</bold>) dorsal; (<bold>D</bold>) ventral. Abbreviations: dl. pr. = dorsolateral process; enph. = endophallus; phb = phallobase; phc. = phallicata; phc. pr. = phallicata process; pmr . = paramere; t. X = tergum X.</p></caption><graphic xmlns:xlink="http://www.w3.org/1999/xlink" xlink:href="ZooKeys-114-041-g019.jpg" position="float" orientation="portrait" xlink:type="simple"/></fig><fig id="F20" position="float" orientation="portrait"><label>Figure 20.</label><caption><p><italic><tp:taxon-name>Itauara rodmani</tp:taxon-name></italic> sp. n. (UMSP000081856). Male genitalia. (<bold>A</bold>) sternum VI process; (<bold>B</bold>) lateral; inset, variant (<bold>C</bold>) dorsal; (<bold>D</bold>) ventral; inset, tergum X. Abbreviations: dl. pr. = dorsolateral process; enph. = endophallus; phb = phallobase; phc. = phallicata; phc. pr. = phallicata process; pmr . = paramere; t. X = tergum X; vl. pr. = ventrolateral process.</p></caption><graphic xmlns:xlink="http://www.w3.org/1999/xlink" xlink:href="ZooKeys-114-041-g020.jpg" position="float" orientation="portrait" xlink:type="simple"/></fig><fig id="F1" position="float" orientation="portrait"><label>Figure 1.</label><caption><p>Adult, lateral view, <italic><tp:taxon-name>Itauara julia</tp:taxon-name></italic> sp. n.</p></caption><graphic xmlns:xlink="http://www.w3.org/1999/xlink" xlink:href="ZooKeys-114-041-g001.jpg" position="float" orientation="portrait" xlink:type="simple"/></fig><fig id="F24" position="float" orientation="portrait"><label>Figure 24.</label><caption><p><italic><tp:taxon-name>Itauara tusci</tp:taxon-name></italic> sp. n. (UMSP000070932). Male genitalia: (<bold>A</bold>) lateral; (<bold>B</bold>) dorsal; (<bold>C</bold>) ventral. Abbreviations: dl. pr. = dorsolatera; process; enph. = endophallus; phb = phallobase; phc. = phallicata; phc. pr. phallicata process; pmr . = paramere; t. X = tergum X; vl. pr. = ventrolateral process.</p></caption><graphic xmlns:xlink="http://www.w3.org/1999/xlink" xlink:href="ZooKeys-114-041-g024.jpg" position="float" orientation="portrait" xlink:type="simple"/></fig><fig id="F21" position="float" orientation="portrait"><label>Figure 21.</label><caption><p><italic><tp:taxon-name>Itauara simplex</tp:taxon-name></italic> sp. n. (UMSP000069700). Male genitalia: (<bold>A</bold>) lateral; (<bold>B</bold>) dorsal; (<bold>C</bold>) ventral. Abbreviations: enph. = endophallus; phb = phallobase; phc. = phallicata; pmr . = paramere; t. X = tergum X; vl. pr. = ventrolateral process.</p></caption><graphic xmlns:xlink="http://www.w3.org/1999/xlink" xlink:href="ZooKeys-114-041-g021.jpg" position="float" orientation="portrait" xlink:type="simple"/></fig></tp:treatment-sec></tp:taxon-treatment>
